# Supplementary material for: Multi-resonant thermally activated delayed fluorescence emitters based on tetracoordinate boron-containing PAHs: colour tuning based on the nature of chelates
Source: Chem Sci. 2022 Jan 4;13(6):1665–74. doi: 10.1039/d1sc05692a (PMC8827120; doi:10.1039/d1sc05692a)
Supplement: SC-013-D1SC05692A-s002 [file SC-013-D1SC05692A-s002.cif]

# Electronic Supplementary Material (ESI) for Chemical Science.
# This journal is © The Royal Society of Chemistry 2022

####################################################################### 
# 
# This file contains crystal structure data downloaded from the 
# Cambridge Structural Database (CSD) hosted by the Cambridge 
# Crystallographic Data Centre (CCDC).
# 
# Full information about CCDC data access policies and citation 
# guidelines are available at http://www.ccdc.cam.ac.uk/access/V1 
# 
# Audit and citation data items may have been added by the CCDC. 
# Please retain this information to preserve the provenance of 
# this file and to allow appropriate attribution of the data. 
# 
#######################################################################

data_1
_database_code_depnum_ccdc_archive 'CCDC 2048205'
_audit_update_record             
;
2020-12-04 deposited with the CCDC.	2021-12-28 downloaded from the CCDC.
;
_audit_creation_date             2020-11-27
_audit_creation_method           
;
Olex2 1.3
(compiled 2020.07.31 svn.rc2a77460 for OlexSys, GUI svn.r6145)
;
_shelx_SHELXL_version_number     2018/3
loop_
_audit_author_email
pt@jmsu.edu.cn
_chemical_name_common            ?
_chemical_name_systematic        ?
_chemical_formula_moiety         'C51 H54 B N3'
_chemical_formula_sum            'C51 H54 B N3'
_chemical_formula_weight         719.78
_chemical_melting_point          ?
loop_
_atom_type_symbol
_atom_type_description
_atom_type_scat_dispersion_real
_atom_type_scat_dispersion_imag
_atom_type_scat_source
C C 0.0033 0.0016 'International Tables Vol C Tables 4.2.6.8 and 6.1.1.4'
H H 0.0000 0.0000 'International Tables Vol C Tables 4.2.6.8 and 6.1.1.4'
B B 0.0013 0.0007 'International Tables Vol C Tables 4.2.6.8 and 6.1.1.4'
N N 0.0061 0.0033 'International Tables Vol C Tables 4.2.6.8 and 6.1.1.4'

_shelx_space_group_comment       
;
The symmetry employed for this shelxl refinement is uniquely defined
by the following loop, which should always be used as a source of
symmetry information in preference to the above space-group names.
They are only intended as comments.
;
_space_group_crystal_system      monoclinic
_space_group_IT_number           15
_space_group_name_H-M_alt        'C 1 2/c 1'
_space_group_name_Hall           '-C 2yc'
loop_
_space_group_symop_operation_xyz
'x, y, z'
'-x, y, -z+1/2'
'x+1/2, y+1/2, z'
'-x+1/2, y+1/2, -z+1/2'
'-x, -y, -z'
'x, -y, z-1/2'
'-x+1/2, -y+1/2, -z'
'x+1/2, -y+1/2, z-1/2'

_cell_length_a                   15.4761(18)
_cell_length_b                   32.994(3)
_cell_length_c                   18.0610(18)
_cell_angle_alpha                90
_cell_angle_beta                 87.00
_cell_angle_gamma                90
_cell_volume                     9209.6(16)
_cell_formula_units_Z            8
_cell_measurement_reflns_used    7139
_cell_measurement_temperature    180(2)
_cell_measurement_theta_max      23.16
_cell_measurement_theta_min      2.27
_shelx_estimated_absorpt_T_max   0.994
_shelx_estimated_absorpt_T_min   0.982
_exptl_absorpt_coefficient_mu    0.060
_exptl_absorpt_correction_T_max  ?
_exptl_absorpt_correction_T_min  ?
_exptl_absorpt_correction_type   none
_exptl_absorpt_process_details   ?
_exptl_absorpt_special_details   ?
_exptl_crystal_colour            yellow
_exptl_crystal_colour_primary    yellow
_exptl_crystal_density_diffrn    1.038
_exptl_crystal_density_meas      ?
_exptl_crystal_density_method    ?
_exptl_crystal_description       block
_exptl_crystal_F_000             3088
_exptl_crystal_size_max          0.3
_exptl_crystal_size_mid          0.2
_exptl_crystal_size_min          0.1
_exptl_transmission_factor_max   ?
_exptl_transmission_factor_min   ?
_diffrn_reflns_av_R_equivalents  0.1133
_diffrn_reflns_av_unetI/netI     0.1504
_diffrn_reflns_Laue_measured_fraction_full 0.865
_diffrn_reflns_Laue_measured_fraction_max 0.869
_diffrn_reflns_limit_h_max       18
_diffrn_reflns_limit_h_min       -18
_diffrn_reflns_limit_k_max       39
_diffrn_reflns_limit_k_min       -39
_diffrn_reflns_limit_l_max       21
_diffrn_reflns_limit_l_min       -21
_diffrn_reflns_number            42064
_diffrn_reflns_point_group_measured_fraction_full 0.865
_diffrn_reflns_point_group_measured_fraction_max 0.869
_diffrn_reflns_theta_full        25.242
_diffrn_reflns_theta_max         25.499
_diffrn_reflns_theta_min         2.258
_diffrn_ambient_temperature      180.15
_diffrn_detector_area_resol_mean ?
_diffrn_measured_fraction_theta_full 0.865
_diffrn_measured_fraction_theta_max 0.869
_diffrn_measurement_device_type  'Bruker APEX-II CCD'
_diffrn_measurement_method       '\f and \w scans'
_diffrn_radiation_type           MoK\a
_diffrn_radiation_wavelength     0.71073
_diffrn_source                   ?
_reflns_Friedel_coverage         0.000
_reflns_Friedel_fraction_full    .
_reflns_Friedel_fraction_max     .
_reflns_number_gt                3589
_reflns_number_total             7463
_reflns_special_details          
;
 Reflections were merged by SHELXL according to the crystal
 class for the calculation of statistics and refinement.
 
 Structure factors included contributions from the .fab file.
 
 _reflns_Friedel_fraction is defined as the number of unique
 Friedel pairs measured divided by the number that would be
 possible theoretically, ignoring centric projections and
 systematic absences.
;
_reflns_threshold_expression     'I > 2\s(I)'
_computing_cell_refinement       'Bruker SAINT'
_computing_data_collection       'Bruker APEX2'
_computing_data_reduction        'Bruker SAINT'
_computing_molecular_graphics    'Olex2 1.3 (Dolomanov et al., 2009)'
_computing_publication_material  'Olex2 1.3 (Dolomanov et al., 2009)'
_computing_structure_refinement  'SHELXL 2018/3 (Sheldrick, 2015)'
_computing_structure_solution    'SHELXS-97 (Sheldrick 2008)'
_refine_diff_density_max         0.310
_refine_diff_density_min         -0.169
_refine_diff_density_rms         0.037
_refine_ls_extinction_coef       .
_refine_ls_extinction_method     none
_refine_ls_goodness_of_fit_ref   0.921
_refine_ls_hydrogen_treatment    constr
_refine_ls_matrix_type           full
_refine_ls_number_parameters     539
_refine_ls_number_reflns         7463
_refine_ls_number_restraints     98
_refine_ls_R_factor_all          0.1417
_refine_ls_R_factor_gt           0.0697
_refine_ls_restrained_S_all      0.927
_refine_ls_shift/su_max          0.000
_refine_ls_shift/su_mean         0.000
_refine_ls_structure_factor_coef Fsqd
_refine_ls_weighting_details     
'w=1/[\s^2^(Fo^2^)+(0.0889P)^2^] where P=(Fo^2^+2Fc^2^)/3'
_refine_ls_weighting_scheme      calc
_refine_ls_wR_factor_gt          0.1644
_refine_ls_wR_factor_ref         0.1838
_refine_special_details          ?
_olex2_refinement_description    
;
1. Fixed Uiso
 At 1.2 times of:
  All C(H) groups
 At 1.5 times of:
  All C(H,H,H) groups
2. Restrained distances
 C37-C2 \\sim C37A-C2
 with sigma of 0.02
 C1-C37 \\sim C37-C36
 with sigma of 0.02
 C36-C2 \\sim C36A-C2
 with sigma of 0.02
3. Rigid bond restraints
 C2, C36, C2, C37
 with sigma for 1-2 distances of 0.001 and sigma for 1-3 distances of 0.0005
 C2, C3
 with sigma for 1-2 distances of 0.001 and sigma for 1-3 distances of 0.0005
 C13, C14
 with sigma for 1-2 distances of 0.001 and sigma for 1-3 distances of 0.0005
4. Uiso/Uaniso restraints and constraints
C2 \\sim C36 \\sim C2 \\sim C37: within 3.8A with sigma of 0.01 and sigma for
terminal atoms of 0.02 within 3.8A
C2 \\sim C3: within 3.8A with sigma of 0.01 and sigma for terminal atoms of
0.02 within 3.8A
Uanis(C2) \\sim Ueq, Uanis(C37) \\sim Ueq: with sigma of 0.001 and sigma for
terminal atoms of 0.002
Uanis(C1A) \\sim Ueq, Uanis(C36A) \\sim Ueq, Uanis(C37A) \\sim Ueq: with sigma
of 0.01 and sigma for terminal atoms of 0.02
5. Rigid body (RIGU) restrains
 C36A, C1A, C37A, C2
 with sigma for 1-2 distances of 0.01 and sigma for 1-3 distances of 0.02
 C36, C1, C37, C2
 with sigma for 1-2 distances of 0.01 and sigma for 1-3 distances of 0.02
6. Others
 Sof(C1A)=Sof(H1AA)=Sof(H1AB)=Sof(H1AC)=Sof(C36A)=Sof(H36D)=Sof(H36E)=
 Sof(H36F)=Sof(C37A)=Sof(H37D)=Sof(H37E)=Sof(H37F)=1-FVAR(1)
 Sof(C1)=Sof(H1A)=Sof(H1B)=Sof(H1C)=Sof(C36)=Sof(H36A)=Sof(H36B)=Sof(H36C)=
 Sof(C37)=Sof(H37A)=Sof(H37B)=Sof(H37C)=FVAR(1)
7.a Aromatic/amide H refined with riding coordinates:
 C4(H4), C5(H5), C8(H8), C9(H9), C16(H16), C19(H19), C24(H24), C26(H26),
 C27(H27), C28(H28), C31(H31), C33(H33), C38(H38), C44(H44), C45(H45), C46(H46),
  C47(H47), C48(H48)
7.b Idealised Me refined as rotating group:
 C1(H1A,H1B,H1C), C11(H11A,H11B,H11C), C12(H12A,H12B,H12C), C14(H14A,H14B,
 H14C), C20(H20A,H20B,H20C), C21(H21A,H21B,H21C), C36(H36A,H36B,H36C), C37(H37A,
 H37B,H37C), C41(H41A,H41B,H41C), C42(H42A,H42B,H42C), C43(H43A,H43B,H43C),
 C49(H49A,H49B,H49C), C1A(H1AA,H1AB,H1AC), C36A(H36D,H36E,H36F), C37A(H37D,H37E,
 H37F)
;
_atom_sites_solution_hydrogens   geom
_atom_sites_solution_primary     ?
_atom_sites_solution_secondary   ?
loop_
_atom_site_label
_atom_site_type_symbol
_atom_site_fract_x
_atom_site_fract_y
_atom_site_fract_z
_atom_site_U_iso_or_equiv
_atom_site_adp_type
_atom_site_occupancy
_atom_site_site_symmetry_order
_atom_site_calc_flag
_atom_site_refinement_flags_posn
_atom_site_refinement_flags_adp
_atom_site_refinement_flags_occupancy
_atom_site_disorder_assembly
_atom_site_disorder_group
N1 N 0.47200(14) 0.07070(6) 0.37384(11) 0.0347(5) Uani 1 1 d . . . . .
N3 N 0.33233(14) 0.06068(6) 0.30977(12) 0.0350(5) Uani 1 1 d . . . . .
N4 N 0.37123(15) 0.13168(6) 0.36031(12) 0.0353(5) Uani 1 1 d . . . . .
C1 C 0.1721(4) 0.30131(14) 0.4026(4) 0.078(2) Uani 0.700(7) 1 d D . P A 1
H1A H 0.209272 0.297867 0.444474 0.117 Uiso 0.700(7) 1 calc R U P A 1
H1B H 0.129197 0.322487 0.414403 0.117 Uiso 0.700(7) 1 calc R U P A 1
H1C H 0.207618 0.309165 0.358390 0.117 Uiso 0.700(7) 1 calc R U P A 1
C2 C 0.1240(2) 0.25976(9) 0.38726(17) 0.0531(7) Uani 1 1 d D U . . .
C3 C 0.1883(2) 0.22515(8) 0.38154(16) 0.0466(7) Uani 1 1 d . U . . .
C4 C 0.1601(2) 0.18443(8) 0.38379(16) 0.0454(8) Uani 1 1 d . . . . .
H4 H 0.099719 0.179338 0.390197 0.054 Uiso 1 1 calc R U . . .
C5 C 0.21517(19) 0.15172(8) 0.37720(16) 0.0421(7) Uani 1 1 d . . . . .
H5 H 0.193466 0.124785 0.379060 0.051 Uiso 1 1 calc R U . . .
C6 C 0.30306(19) 0.15917(8) 0.36778(14) 0.0369(7) Uani 1 1 d . . . . .
C7 C 0.25929(18) 0.06402(7) 0.26450(14) 0.0363(7) Uani 1 1 d . . . . .
C8 C 0.22466(19) 0.09835(8) 0.23078(14) 0.0402(7) Uani 1 1 d . . . . .
H8 H 0.247880 0.124480 0.239392 0.048 Uiso 1 1 calc R U . . .
C9 C 0.1563(2) 0.09374(9) 0.18483(15) 0.0433(7) Uani 1 1 d . . . . .
H9 H 0.134007 0.117247 0.162182 0.052 Uiso 1 1 calc R U . . .
C10 C 0.11760(19) 0.05555(8) 0.16975(15) 0.0426(7) Uani 1 1 d . . . . .
C11 C 0.0780(2) 0.06180(11) 0.03681(17) 0.0663(10) Uani 1 1 d . . . . .
H11A H 0.105689 0.088503 0.034853 0.100 Uiso 1 1 calc R U . . .
H11B H 0.030326 0.061351 0.003133 0.100 Uiso 1 1 calc R U . . .
H11C H 0.120497 0.040983 0.021744 0.100 Uiso 1 1 calc R U . . .
C12 C 0.2556(3) -0.11689(13) 0.4103(3) 0.1018(15) Uani 1 1 d . . . . .
H12A H 0.250844 -0.145888 0.421506 0.153 Uiso 1 1 calc R U . . .
H12B H 0.204931 -0.108150 0.384134 0.153 Uiso 1 1 calc R U . . .
H12C H 0.258593 -0.101570 0.456549 0.153 Uiso 1 1 calc R U . . .
C13 C 0.3381(2) -0.10915(8) 0.36098(18) 0.0564(8) Uani 1 1 d . U . . .
C14 C 0.4131(3) -0.12406(11) 0.4079(2) 0.0833(12) Uani 1 1 d . U . . .
H14A H 0.409205 -0.110737 0.456425 0.125 Uiso 1 1 calc R U . . .
H14B H 0.468651 -0.117384 0.382231 0.125 Uiso 1 1 calc R U . . .
H14C H 0.408790 -0.153481 0.414565 0.125 Uiso 1 1 calc R U . . .
C15 C 0.3421(2) -0.06275(8) 0.34467(16) 0.0432(7) Uani 1 1 d . . . . .
C16 C 0.27827(19) -0.04545(7) 0.30164(15) 0.0406(7) Uani 1 1 d . . . . .
H16 H 0.235633 -0.062311 0.281490 0.049 Uiso 1 1 calc R U . . .
C17 C 0.27705(18) -0.00352(8) 0.28827(14) 0.0399(7) Uani 1 1 d . . . . .
C18 C 0.22443(18) 0.02556(8) 0.25001(14) 0.0382(7) Uani 1 1 d . . . . .
C19 C 0.15365(18) 0.02182(9) 0.20301(14) 0.0426(7) Uani 1 1 d . . . . .
H19 H 0.130471 -0.004288 0.194128 0.051 Uiso 1 1 calc R U . . .
C20 C -0.0273(2) 0.08452(11) 0.1338(2) 0.0695(10) Uani 1 1 d . . . . .
H20A H -0.053074 0.079234 0.183579 0.104 Uiso 1 1 calc R U . . .
H20B H -0.072108 0.082673 0.097562 0.104 Uiso 1 1 calc R U . . .
H20C H -0.001971 0.111752 0.132195 0.104 Uiso 1 1 calc R U . . .
C21 C -0.0005(2) 0.01212(10) 0.1164(2) 0.0653(10) Uani 1 1 d . . . . .
H21A H 0.040740 -0.008323 0.097097 0.098 Uiso 1 1 calc R U . . .
H21B H -0.050595 0.012842 0.085445 0.098 Uiso 1 1 calc R U . . .
H21C H -0.019598 0.005205 0.167440 0.098 Uiso 1 1 calc R U . . .
C22 C 0.48398(19) 0.02934(8) 0.38019(15) 0.0394(7) Uani 1 1 d . . . . .
C23 C 0.41031(18) 0.00312(8) 0.36154(15) 0.0379(7) Uani 1 1 d . . . . .
C24 C 0.4073(2) -0.03889(8) 0.37275(16) 0.0425(7) Uani 1 1 d . . . . .
H24 H 0.450744 -0.051448 0.400131 0.051 Uiso 1 1 calc R U . . .
C25 C 0.34342(18) 0.01964(7) 0.32167(14) 0.0349(6) Uani 1 1 d . . . . .
C26 C 0.56458(19) 0.01391(8) 0.39665(17) 0.0474(8) Uani 1 1 d . . . . .
H26 H 0.571873 -0.014503 0.402183 0.057 Uiso 1 1 calc R U . . .
C27 C 0.6333(2) 0.03931(9) 0.40492(18) 0.0499(8) Uani 1 1 d . . . . .
H27 H 0.687454 0.028846 0.418418 0.060 Uiso 1 1 calc R U . . .
C28 C 0.6230(2) 0.07978(9) 0.39355(16) 0.0464(8) Uani 1 1 d . . . . .
H28 H 0.671238 0.097318 0.397386 0.056 Uiso 1 1 calc R U . . .
C29 C 0.54231(18) 0.09634(8) 0.37618(14) 0.0380(7) Uani 1 1 d . . . . .
C30 C 0.52970(19) 0.13925(8) 0.36553(14) 0.0383(7) Uani 1 1 d . . . . .
C31 C 0.5959(2) 0.16844(8) 0.36461(14) 0.0419(7) Uani 1 1 d . . . . .
H31 H 0.653997 0.159295 0.366184 0.050 Uiso 1 1 calc R U . . .
C32 C 0.5812(2) 0.20957(9) 0.36154(15) 0.0463(8) Uani 1 1 d . . . . .
C33 C 0.4954(2) 0.22345(8) 0.35978(15) 0.0448(8) Uani 1 1 d . . . . .
H33 H 0.484122 0.251745 0.358880 0.054 Uiso 1 1 calc R U . . .
C34 C 0.4267(2) 0.19617(7) 0.35933(14) 0.0386(7) Uani 1 1 d . . . . .
C35 C 0.44607(19) 0.15433(7) 0.35883(14) 0.0350(7) Uani 1 1 d . . . . .
C36 C 0.0649(4) 0.25368(17) 0.4547(3) 0.0677(17) Uani 0.700(7) 1 d D U P A 1
H36A H 0.099371 0.250704 0.498334 0.102 Uiso 0.700(7) 1 calc R U P A 1
H36B H 0.030200 0.229181 0.448502 0.102 Uiso 0.700(7) 1 calc R U P A 1
H36C H 0.026519 0.277163 0.461246 0.102 Uiso 0.700(7) 1 calc R U P A 1
C37 C 0.0774(4) 0.26320(19) 0.3163(3) 0.0693(14) Uani 0.700(7) 1 d D U P A 1
H37A H 0.038026 0.286464 0.319435 0.104 Uiso 0.700(7) 1 calc R U P A 1
H37B H 0.044220 0.238386 0.308703 0.104 Uiso 0.700(7) 1 calc R U P A 1
H37C H 0.119743 0.266990 0.274586 0.104 Uiso 0.700(7) 1 calc R U P A 1
C38 C 0.2765(2) 0.23164(8) 0.37248(15) 0.0439(8) Uani 1 1 d . . . . .
H38 H 0.298090 0.258594 0.371036 0.053 Uiso 1 1 calc R U . . .
C39 C 0.3335(2) 0.19956(7) 0.36549(14) 0.0380(7) Uani 1 1 d . . . . .
C40 C 0.6543(2) 0.24116(9) 0.36414(17) 0.0541(9) Uani 1 1 d . . . . .
C41 C 0.6497(3) 0.26208(12) 0.4405(2) 0.0796(12) Uani 1 1 d . . . . .
H41A H 0.592425 0.274283 0.449667 0.119 Uiso 1 1 calc R U . . .
H41B H 0.694092 0.283252 0.441335 0.119 Uiso 1 1 calc R U . . .
H41C H 0.659775 0.242026 0.479165 0.119 Uiso 1 1 calc R U . . .
C42 C 0.6412(3) 0.27332(10) 0.3039(2) 0.0726(11) Uani 1 1 d . . . . .
H42A H 0.638810 0.260026 0.255550 0.109 Uiso 1 1 calc R U . . .
H42B H 0.689498 0.292544 0.302683 0.109 Uiso 1 1 calc R U . . .
H42C H 0.586852 0.287861 0.315229 0.109 Uiso 1 1 calc R U . . .
C43 C 0.7428(2) 0.22181(11) 0.3536(3) 0.0794(12) Uani 1 1 d . . . . .
H43A H 0.750217 0.201734 0.392723 0.119 Uiso 1 1 calc R U . . .
H43B H 0.787498 0.242734 0.356073 0.119 Uiso 1 1 calc R U . . .
H43C H 0.747975 0.208443 0.305090 0.119 Uiso 1 1 calc R U . . .
C44 C 0.36608(19) 0.09322(8) 0.51572(15) 0.0418(7) Uani 1 1 d . . . . .
H44 H 0.415929 0.109873 0.508823 0.050 Uiso 1 1 calc R U . . .
C45 C 0.3320(2) 0.08692(9) 0.58540(16) 0.0500(8) Uani 1 1 d . . . . .
H45 H 0.357944 0.098493 0.626968 0.060 Uiso 1 1 calc R U . . .
C46 C 0.2596(2) 0.06361(9) 0.59443(18) 0.0563(9) Uani 1 1 d . . . . .
H46 H 0.234867 0.059017 0.642946 0.068 Uiso 1 1 calc R U . . .
C47 C 0.2217(2) 0.04654(9) 0.53456(18) 0.0588(9) Uani 1 1 d . . . . .
H47 H 0.171145 0.030420 0.542343 0.071 Uiso 1 1 calc R U . . .
C48 C 0.25594(19) 0.05257(8) 0.46386(15) 0.0419(7) Uani 1 1 d . . . . .
H48 H 0.229195 0.040892 0.422779 0.050 Uiso 1 1 calc R U . . .
C49 C 0.3291(4) -0.13244(10) 0.2930(2) 0.0951(15) Uani 1 1 d . . . . .
H49A H 0.328465 -0.161450 0.304601 0.143 Uiso 1 1 calc R U . . .
H49B H 0.377865 -0.126471 0.257874 0.143 Uiso 1 1 calc R U . . .
H49C H 0.274820 -0.125003 0.270801 0.143 Uiso 1 1 calc R U . . .
C99 C 0.32977(17) 0.07579(7) 0.45302(14) 0.0318(6) Uani 1 1 d . . . . .
C100 C 0.0429(2) 0.05337(10) 0.11527(17) 0.0532(8) Uani 1 1 d . . . . .
B5 B 0.3715(2) 0.08618(8) 0.37194(16) 0.0324(7) Uani 1 1 d . . . . .
C1A C 0.1320(12) 0.2813(5) 0.4519(9) 0.094(6) Uani 0.300(7) 1 d . U P A 2
H1AA H 0.180085 0.300470 0.445411 0.140 Uiso 0.300(7) 1 calc R U P A 2
H1AB H 0.143289 0.262499 0.492319 0.140 Uiso 0.300(7) 1 calc R U P A 2
H1AC H 0.078253 0.296136 0.463958 0.140 Uiso 0.300(7) 1 calc R U P A 2
C36A C 0.0272(8) 0.2451(4) 0.3914(12) 0.111(6) Uani 0.300(7) 1 d D U P A 2
H36D H -0.010142 0.267036 0.410908 0.166 Uiso 0.300(7) 1 calc R U P A 2
H36E H 0.021230 0.221526 0.424282 0.166 Uiso 0.300(7) 1 calc R U P A 2
H36F H 0.010301 0.237637 0.341721 0.166 Uiso 0.300(7) 1 calc R U P A 2
C37A C 0.1244(8) 0.2859(4) 0.3152(6) 0.062(4) Uani 0.300(7) 1 d D U P A 2
H37D H 0.073085 0.303381 0.316741 0.093 Uiso 0.300(7) 1 calc R U P A 2
H37E H 0.123686 0.268066 0.271877 0.093 Uiso 0.300(7) 1 calc R U P A 2
H37F H 0.176624 0.302744 0.311764 0.093 Uiso 0.300(7) 1 calc R U P A 2

loop_
_atom_site_aniso_label
_atom_site_aniso_U_11
_atom_site_aniso_U_22
_atom_site_aniso_U_33
_atom_site_aniso_U_23
_atom_site_aniso_U_13
_atom_site_aniso_U_12
N1 0.0311(14) 0.0329(12) 0.0398(12) -0.0018(9) 0.0011(10) -0.0051(10)
N3 0.0348(14) 0.0295(12) 0.0409(12) -0.0023(9) -0.0042(11) -0.0013(10)
N4 0.0355(14) 0.0281(11) 0.0421(13) 0.0016(9) 0.0010(10) -0.0036(11)
C1 0.074(4) 0.030(3) 0.129(6) -0.016(3) 0.002(4) 0.010(3)
C2 0.0549(11) 0.0491(10) 0.0548(10) -0.0004(8) 0.0016(8) 0.0057(8)
C3 0.059(2) 0.0381(15) 0.0417(16) 0.0017(12) 0.0062(15) 0.0035(12)
C4 0.0454(19) 0.0390(16) 0.0509(17) -0.0022(13) 0.0057(15) -0.0009(14)
C5 0.041(2) 0.0340(15) 0.0513(17) 0.0026(12) 0.0023(14) -0.0044(14)
C6 0.0411(19) 0.0325(14) 0.0367(15) 0.0031(11) 0.0017(13) 0.0005(13)
C7 0.0350(17) 0.0383(15) 0.0352(14) -0.0029(12) 0.0013(13) 0.0036(13)
C8 0.0427(18) 0.0394(15) 0.0378(15) -0.0045(12) 0.0038(14) -0.0001(13)
C9 0.0445(19) 0.0475(17) 0.0379(15) -0.0019(12) -0.0044(14) 0.0094(14)
C10 0.0376(18) 0.0495(18) 0.0404(15) -0.0125(13) 0.0011(13) 0.0082(15)
C11 0.064(2) 0.090(2) 0.0465(19) -0.0101(17) -0.0158(17) 0.009(2)
C12 0.105(4) 0.076(3) 0.122(4) 0.030(2) 0.013(3) -0.006(3)
C13 0.064(2) 0.0292(15) 0.076(2) -0.0038(14) -0.0090(16) -0.0096(14)
C14 0.109(3) 0.051(2) 0.093(3) 0.0112(18) -0.036(2) -0.005(2)
C15 0.0450(19) 0.0298(14) 0.0551(17) -0.0073(12) -0.0070(15) 0.0013(14)
C16 0.0434(19) 0.0297(14) 0.0490(16) -0.0112(12) -0.0060(14) -0.0031(13)
C17 0.0427(18) 0.0345(14) 0.0426(15) -0.0090(12) -0.0015(13) -0.0003(14)
C18 0.0413(18) 0.0401(15) 0.0334(14) -0.0073(12) -0.0030(13) -0.0011(13)
C19 0.0404(18) 0.0485(16) 0.0387(15) -0.0123(13) -0.0016(13) 0.0012(14)
C20 0.055(2) 0.083(2) 0.072(2) -0.0243(19) -0.0209(18) 0.0248(19)
C21 0.046(2) 0.076(2) 0.076(2) -0.0201(18) -0.0218(18) 0.0031(19)
C22 0.0414(19) 0.0341(15) 0.0423(16) -0.0030(11) 0.0010(13) 0.0044(13)
C23 0.0373(18) 0.0289(14) 0.0475(16) -0.0062(11) -0.0025(14) 0.0010(13)
C24 0.0427(19) 0.0343(15) 0.0511(17) -0.0017(12) -0.0075(14) 0.0060(14)
C25 0.0365(17) 0.0298(14) 0.0382(15) -0.0056(11) -0.0011(13) -0.0037(13)
C26 0.0366(19) 0.0367(16) 0.069(2) -0.0016(14) -0.0040(15) 0.0046(15)
C27 0.0313(18) 0.0512(18) 0.068(2) -0.0002(15) -0.0054(15) 0.0028(15)
C28 0.0346(19) 0.0520(19) 0.0521(17) -0.0005(14) 0.0017(14) -0.0056(15)
C29 0.0330(17) 0.0445(16) 0.0358(14) -0.0049(12) 0.0055(12) -0.0054(14)
C30 0.0431(19) 0.0389(15) 0.0323(14) 0.0016(11) 0.0035(13) -0.0052(14)
C31 0.0396(18) 0.0439(17) 0.0420(16) 0.0002(12) -0.0004(13) -0.0111(14)
C32 0.050(2) 0.0473(17) 0.0402(16) -0.0021(13) 0.0076(14) -0.0165(16)
C33 0.059(2) 0.0340(15) 0.0409(16) 0.0007(12) 0.0019(14) -0.0105(15)
C34 0.051(2) 0.0309(14) 0.0333(14) -0.0004(11) 0.0019(13) -0.0142(13)
C35 0.0405(19) 0.0305(14) 0.0336(14) 0.0009(11) 0.0022(12) -0.0103(13)
C36 0.069(4) 0.066(3) 0.0654(18) -0.010(3) 0.018(2) 0.021(3)
C37 0.069(2) 0.073(2) 0.0667(15) 0.0009(16) -0.0100(14) 0.0102(18)
C38 0.062(2) 0.0303(15) 0.0393(16) 0.0024(11) -0.0001(14) 0.0001(15)
C39 0.045(2) 0.0311(15) 0.0371(15) 0.0020(11) 0.0011(13) -0.0030(13)
C40 0.056(2) 0.0537(18) 0.0520(18) -0.0055(15) 0.0001(16) -0.0276(17)
C41 0.079(3) 0.090(3) 0.070(2) -0.022(2) -0.001(2) -0.046(2)
C42 0.088(3) 0.053(2) 0.075(2) 0.0038(16) 0.009(2) -0.0378(19)
C43 0.054(3) 0.074(2) 0.109(3) 0.001(2) 0.009(2) -0.033(2)
C44 0.0366(18) 0.0440(15) 0.0447(17) -0.0019(13) 0.0000(13) -0.0104(14)
C45 0.061(2) 0.0508(17) 0.0385(16) -0.0015(13) -0.0023(15) -0.0020(17)
C46 0.064(2) 0.0547(18) 0.0485(19) 0.0078(15) 0.0136(17) -0.0012(18)
C47 0.059(2) 0.0570(19) 0.059(2) 0.0063(16) 0.0141(18) -0.0168(17)
C48 0.0386(18) 0.0410(15) 0.0459(17) 0.0020(12) 0.0003(14) -0.0068(14)
C49 0.167(5) 0.0337(17) 0.087(3) -0.0044(18) -0.030(3) -0.003(2)
C99 0.0312(16) 0.0252(12) 0.0392(14) 0.0031(11) -0.0034(12) 0.0013(12)
C100 0.0387(19) 0.072(2) 0.0493(18) -0.0230(15) -0.0123(15) 0.0126(16)
B5 0.0303(18) 0.0265(15) 0.0404(16) -0.0006(12) -0.0010(14) -0.0016(13)
C1A 0.113(12) 0.071(9) 0.099(10) -0.042(8) -0.032(9) 0.032(10)
C36A 0.088(9) 0.064(8) 0.178(16) 0.014(9) 0.011(10) 0.045(7)
C37A 0.041(7) 0.066(7) 0.078(8) 0.027(6) 0.003(6) 0.016(6)

_geom_special_details            
;
 All esds (except the esd in the dihedral angle between two l.s. planes)
 are estimated using the full covariance matrix.  The cell esds are taken
 into account individually in the estimation of esds in distances, angles
 and torsion angles; correlations between esds in cell parameters are only
 used when they are defined by crystal symmetry.  An approximate (isotropic)
 treatment of cell esds is used for estimating esds involving l.s. planes.
;
loop_
_geom_bond_atom_site_label_1
_geom_bond_atom_site_label_2
_geom_bond_distance
_geom_bond_site_symmetry_2
_geom_bond_publ_flag
N1 C22 1.383(3) . ?
N1 C29 1.381(3) . ?
N1 B5 1.639(4) . ?
N3 C7 1.433(4) . ?
N3 C25 1.383(3) . ?
N3 B5 1.552(4) . ?
N4 C6 1.393(3) . ?
N4 C35 1.377(3) . ?
N4 B5 1.516(3) . ?
C1 H1A 0.9800 . ?
C1 H1B 0.9800 . ?
C1 H1C 0.9800 . ?
C1 C2 1.592(6) . ?
C2 C3 1.515(4) . ?
C2 C36 1.497(5) . ?
C2 C37 1.507(6) . ?
C2 C1A 1.377(13) . ?
C2 C36A 1.571(13) . ?
C2 C37A 1.561(10) . ?
C3 C4 1.413(4) . ?
C3 C38 1.382(4) . ?
C4 H4 0.9500 . ?
C4 C5 1.377(4) . ?
C5 H5 0.9500 . ?
C5 C6 1.384(4) . ?
C6 C39 1.413(4) . ?
C7 C8 1.406(4) . ?
C7 C18 1.409(4) . ?
C8 H8 0.9500 . ?
C8 C9 1.387(4) . ?
C9 H9 0.9500 . ?
C9 C10 1.427(4) . ?
C10 C19 1.395(4) . ?
C10 C100 1.559(4) . ?
C11 H11A 0.9800 . ?
C11 H11B 0.9800 . ?
C11 H11C 0.9800 . ?
C11 C100 1.516(5) . ?
C12 H12A 0.9800 . ?
C12 H12B 0.9800 . ?
C12 H12C 0.9800 . ?
C12 C13 1.539(5) . ?
C13 C14 1.552(6) . ?
C13 C15 1.559(4) . ?
C13 C49 1.462(5) . ?
C14 H14A 0.9800 . ?
C14 H14B 0.9800 . ?
C14 H14C 0.9800 . ?
C15 C16 1.410(4) . ?
C15 C24 1.396(4) . ?
C16 H16 0.9500 . ?
C16 C17 1.404(4) . ?
C17 C18 1.456(4) . ?
C17 C25 1.438(4) . ?
C18 C19 1.426(4) . ?
C19 H19 0.9500 . ?
C20 H20A 0.9800 . ?
C20 H20B 0.9800 . ?
C20 H20C 0.9800 . ?
C20 C100 1.520(4) . ?
C21 H21A 0.9800 . ?
C21 H21B 0.9800 . ?
C21 H21C 0.9800 . ?
C21 C100 1.517(5) . ?
C22 C23 1.484(4) . ?
C22 C26 1.394(4) . ?
C23 C24 1.401(4) . ?
C23 C25 1.402(4) . ?
C24 H24 0.9500 . ?
C26 H26 0.9500 . ?
C26 C27 1.368(4) . ?
C27 H27 0.9500 . ?
C27 C28 1.362(4) . ?
C28 H28 0.9500 . ?
C28 C29 1.413(4) . ?
C29 C30 1.443(4) . ?
C30 C31 1.406(4) . ?
C30 C35 1.398(4) . ?
C31 H31 0.9500 . ?
C31 C32 1.378(4) . ?
C32 C33 1.407(5) . ?
C32 C40 1.540(4) . ?
C33 H33 0.9500 . ?
C33 C34 1.393(4) . ?
C34 C35 1.413(4) . ?
C34 C39 1.446(4) . ?
C36 H36A 0.9800 . ?
C36 H36B 0.9800 . ?
C36 H36C 0.9800 . ?
C37 H37A 0.9800 . ?
C37 H37B 0.9800 . ?
C37 H37C 0.9800 . ?
C38 H38 0.9500 . ?
C38 C39 1.380(4) . ?
C40 C41 1.541(4) . ?
C40 C42 1.541(5) . ?
C40 C43 1.514(5) . ?
C41 H41A 0.9800 . ?
C41 H41B 0.9800 . ?
C41 H41C 0.9800 . ?
C42 H42A 0.9800 . ?
C42 H42B 0.9800 . ?
C42 H42C 0.9800 . ?
C43 H43A 0.9800 . ?
C43 H43B 0.9800 . ?
C43 H43C 0.9800 . ?
C44 H44 0.9500 . ?
C44 C45 1.355(4) . ?
C44 C99 1.413(4) . ?
C45 H45 0.9500 . ?
C45 C46 1.361(5) . ?
C46 H46 0.9500 . ?
C46 C47 1.378(5) . ?
C47 H47 0.9500 . ?
C47 C48 1.371(4) . ?
C48 H48 0.9500 . ?
C48 C99 1.381(4) . ?
C49 H49A 0.9800 . ?
C49 H49B 0.9800 . ?
C49 H49C 0.9800 . ?
C99 B5 1.606(4) . ?
C1A H1AA 0.9800 . ?
C1A H1AB 0.9800 . ?
C1A H1AC 0.9800 . ?
C36A H36D 0.9800 . ?
C36A H36E 0.9800 . ?
C36A H36F 0.9800 . ?
C37A H37D 0.9800 . ?
C37A H37E 0.9800 . ?
C37A H37F 0.9800 . ?

loop_
_geom_angle_atom_site_label_1
_geom_angle_atom_site_label_2
_geom_angle_atom_site_label_3
_geom_angle
_geom_angle_site_symmetry_1
_geom_angle_site_symmetry_3
_geom_angle_publ_flag
C22 N1 B5 116.2(2) . . ?
C29 N1 C22 119.5(2) . . ?
C29 N1 B5 124.0(2) . . ?
C7 N3 B5 136.1(2) . . ?
C25 N3 C7 105.8(2) . . ?
C25 N3 B5 111.2(2) . . ?
C6 N4 B5 129.7(2) . . ?
C35 N4 C6 106.3(2) . . ?
C35 N4 B5 122.1(2) . . ?
H1A C1 H1B 109.5 . . ?
H1A C1 H1C 109.5 . . ?
H1B C1 H1C 109.5 . . ?
C2 C1 H1A 109.5 . . ?
C2 C1 H1B 109.5 . . ?
C2 C1 H1C 109.5 . . ?
C3 C2 C1 110.4(3) . . ?
C3 C2 C36A 113.1(5) . . ?
C3 C2 C37A 112.7(5) . . ?
C36 C2 C1 104.2(4) . . ?
C36 C2 C3 109.0(3) . . ?
C36 C2 C37 113.8(4) . . ?
C37 C2 C1 109.4(4) . . ?
C37 C2 C3 109.9(3) . . ?
C1A C2 C3 111.0(7) . . ?
C1A C2 C36A 104.2(11) . . ?
C1A C2 C37A 115.1(9) . . ?
C37A C2 C36A 99.9(9) . . ?
C4 C3 C2 120.9(3) . . ?
C38 C3 C2 122.2(3) . . ?
C38 C3 C4 116.9(3) . . ?
C3 C4 H4 118.2 . . ?
C5 C4 C3 123.6(3) . . ?
C5 C4 H4 118.2 . . ?
C4 C5 H5 120.9 . . ?
C4 C5 C6 118.1(3) . . ?
C6 C5 H5 120.9 . . ?
N4 C6 C39 111.2(2) . . ?
C5 C6 N4 129.1(2) . . ?
C5 C6 C39 119.7(2) . . ?
C8 C7 N3 129.7(2) . . ?
C8 C7 C18 119.1(3) . . ?
C18 C7 N3 111.0(2) . . ?
C7 C8 H8 120.3 . . ?
C9 C8 C7 119.4(3) . . ?
C9 C8 H8 120.3 . . ?
C8 C9 H9 118.3 . . ?
C8 C9 C10 123.5(3) . . ?
C10 C9 H9 118.3 . . ?
C9 C10 C100 119.6(3) . . ?
C19 C10 C9 116.2(3) . . ?
C19 C10 C100 124.2(3) . . ?
H11A C11 H11B 109.5 . . ?
H11A C11 H11C 109.5 . . ?
H11B C11 H11C 109.5 . . ?
C100 C11 H11A 109.5 . . ?
C100 C11 H11B 109.5 . . ?
C100 C11 H11C 109.5 . . ?
H12A C12 H12B 109.5 . . ?
H12A C12 H12C 109.5 . . ?
H12B C12 H12C 109.5 . . ?
C13 C12 H12A 109.5 . . ?
C13 C12 H12B 109.5 . . ?
C13 C12 H12C 109.5 . . ?
C12 C13 C14 104.7(3) . . ?
C12 C13 C15 107.2(3) . . ?
C14 C13 C15 113.0(3) . . ?
C49 C13 C12 106.6(4) . . ?
C49 C13 C14 113.5(3) . . ?
C49 C13 C15 111.2(3) . . ?
C13 C14 H14A 109.5 . . ?
C13 C14 H14B 109.5 . . ?
C13 C14 H14C 109.5 . . ?
H14A C14 H14B 109.5 . . ?
H14A C14 H14C 109.5 . . ?
H14B C14 H14C 109.5 . . ?
C16 C15 C13 118.7(3) . . ?
C24 C15 C13 120.5(3) . . ?
C24 C15 C16 120.8(2) . . ?
C15 C16 H16 119.7 . . ?
C17 C16 C15 120.7(3) . . ?
C17 C16 H16 119.7 . . ?
C16 C17 C18 138.0(3) . . ?
C16 C17 C25 115.8(3) . . ?
C25 C17 C18 106.2(2) . . ?
C7 C18 C17 106.0(2) . . ?
C7 C18 C19 120.1(3) . . ?
C19 C18 C17 133.8(2) . . ?
C10 C19 C18 121.6(3) . . ?
C10 C19 H19 119.2 . . ?
C18 C19 H19 119.2 . . ?
H20A C20 H20B 109.5 . . ?
H20A C20 H20C 109.5 . . ?
H20B C20 H20C 109.5 . . ?
C100 C20 H20A 109.5 . . ?
C100 C20 H20B 109.5 . . ?
C100 C20 H20C 109.5 . . ?
H21A C21 H21B 109.5 . . ?
H21A C21 H21C 109.5 . . ?
H21B C21 H21C 109.5 . . ?
C100 C21 H21A 109.5 . . ?
C100 C21 H21B 109.5 . . ?
C100 C21 H21C 109.5 . . ?
N1 C22 C23 116.7(2) . . ?
N1 C22 C26 120.2(3) . . ?
C26 C22 C23 122.8(2) . . ?
C24 C23 C22 124.3(3) . . ?
C24 C23 C25 116.1(3) . . ?
C25 C23 C22 119.1(2) . . ?
C15 C24 C23 121.6(3) . . ?
C15 C24 H24 119.2 . . ?
C23 C24 H24 119.2 . . ?
N3 C25 C17 111.0(2) . . ?
N3 C25 C23 124.2(2) . . ?
C23 C25 C17 124.9(2) . . ?
C22 C26 H26 119.7 . . ?
C27 C26 C22 120.6(3) . . ?
C27 C26 H26 119.7 . . ?
C26 C27 H27 120.4 . . ?
C28 C27 C26 119.1(3) . . ?
C28 C27 H27 120.4 . . ?
C27 C28 H28 119.2 . . ?
C27 C28 C29 121.6(3) . . ?
C29 C28 H28 119.2 . . ?
N1 C29 C28 118.5(2) . . ?
N1 C29 C30 119.0(3) . . ?
C28 C29 C30 122.4(3) . . ?
C31 C30 C29 124.8(3) . . ?
C35 C30 C29 119.5(2) . . ?
C35 C30 C31 115.6(2) . . ?
C30 C31 H31 118.2 . . ?
C32 C31 C30 123.6(3) . . ?
C32 C31 H31 118.2 . . ?
C31 C32 C33 118.6(3) . . ?
C31 C32 C40 122.9(3) . . ?
C33 C32 C40 118.4(3) . . ?
C32 C33 H33 119.6 . . ?
C34 C33 C32 120.7(3) . . ?
C34 C33 H33 119.6 . . ?
C33 C34 C35 118.1(3) . . ?
C33 C34 C39 135.1(3) . . ?
C35 C34 C39 106.6(2) . . ?
N4 C35 C30 125.9(2) . . ?
N4 C35 C34 110.6(3) . . ?
C30 C35 C34 123.0(2) . . ?
C2 C36 H36A 109.5 . . ?
C2 C36 H36B 109.5 . . ?
C2 C36 H36C 109.5 . . ?
H36A C36 H36B 109.5 . . ?
H36A C36 H36C 109.5 . . ?
H36B C36 H36C 109.5 . . ?
C2 C37 H37A 109.5 . . ?
C2 C37 H37B 109.5 . . ?
C2 C37 H37C 109.5 . . ?
H37A C37 H37B 109.5 . . ?
H37A C37 H37C 109.5 . . ?
H37B C37 H37C 109.5 . . ?
C3 C38 H38 119.5 . . ?
C39 C38 C3 121.0(3) . . ?
C39 C38 H38 119.5 . . ?
C6 C39 C34 105.0(2) . . ?
C38 C39 C6 120.7(3) . . ?
C38 C39 C34 134.2(2) . . ?
C32 C40 C41 109.3(2) . . ?
C32 C40 C42 108.7(3) . . ?
C42 C40 C41 108.8(3) . . ?
C43 C40 C32 111.8(3) . . ?
C43 C40 C41 107.5(3) . . ?
C43 C40 C42 110.7(3) . . ?
C40 C41 H41A 109.5 . . ?
C40 C41 H41B 109.5 . . ?
C40 C41 H41C 109.5 . . ?
H41A C41 H41B 109.5 . . ?
H41A C41 H41C 109.5 . . ?
H41B C41 H41C 109.5 . . ?
C40 C42 H42A 109.5 . . ?
C40 C42 H42B 109.5 . . ?
C40 C42 H42C 109.5 . . ?
H42A C42 H42B 109.5 . . ?
H42A C42 H42C 109.5 . . ?
H42B C42 H42C 109.5 . . ?
C40 C43 H43A 109.5 . . ?
C40 C43 H43B 109.5 . . ?
C40 C43 H43C 109.5 . . ?
H43A C43 H43B 109.5 . . ?
H43A C43 H43C 109.5 . . ?
H43B C43 H43C 109.5 . . ?
C45 C44 H44 119.0 . . ?
C45 C44 C99 122.0(3) . . ?
C99 C44 H44 119.0 . . ?
C44 C45 H45 120.8 . . ?
C44 C45 C46 118.4(3) . . ?
C46 C45 H45 120.8 . . ?
C45 C46 H46 119.4 . . ?
C45 C46 C47 121.3(3) . . ?
C47 C46 H46 119.4 . . ?
C46 C47 H47 119.6 . . ?
C48 C47 C46 120.8(3) . . ?
C48 C47 H47 119.6 . . ?
C47 C48 H48 120.4 . . ?
C47 C48 C99 119.3(3) . . ?
C99 C48 H48 120.4 . . ?
C13 C49 H49A 109.5 . . ?
C13 C49 H49B 109.5 . . ?
C13 C49 H49C 109.5 . . ?
H49A C49 H49B 109.5 . . ?
H49A C49 H49C 109.5 . . ?
H49B C49 H49C 109.5 . . ?
C44 C99 B5 119.1(2) . . ?
C48 C99 C44 118.2(2) . . ?
C48 C99 B5 122.5(2) . . ?
C11 C100 C10 109.9(3) . . ?
C11 C100 C20 107.4(3) . . ?
C11 C100 C21 108.3(3) . . ?
C20 C100 C10 112.0(2) . . ?
C21 C100 C10 112.0(3) . . ?
C21 C100 C20 107.0(3) . . ?
N3 B5 N1 104.67(19) . . ?
N3 B5 C99 113.0(2) . . ?
N4 B5 N1 108.7(2) . . ?
N4 B5 N3 115.6(2) . . ?
N4 B5 C99 109.5(2) . . ?
C99 B5 N1 104.5(2) . . ?
C2 C1A H1AA 109.5 . . ?
C2 C1A H1AB 109.5 . . ?
C2 C1A H1AC 109.5 . . ?
H1AA C1A H1AB 109.5 . . ?
H1AA C1A H1AC 109.5 . . ?
H1AB C1A H1AC 109.5 . . ?
C2 C36A H36D 109.5 . . ?
C2 C36A H36E 109.5 . . ?
C2 C36A H36F 109.5 . . ?
H36D C36A H36E 109.5 . . ?
H36D C36A H36F 109.5 . . ?
H36E C36A H36F 109.5 . . ?
C2 C37A H37D 109.5 . . ?
C2 C37A H37E 109.5 . . ?
C2 C37A H37F 109.5 . . ?
H37D C37A H37E 109.5 . . ?
H37D C37A H37F 109.5 . . ?
H37E C37A H37F 109.5 . . ?

loop_
_geom_torsion_atom_site_label_1
_geom_torsion_atom_site_label_2
_geom_torsion_atom_site_label_3
_geom_torsion_atom_site_label_4
_geom_torsion
_geom_torsion_site_symmetry_1
_geom_torsion_site_symmetry_2
_geom_torsion_site_symmetry_3
_geom_torsion_site_symmetry_4
_geom_torsion_publ_flag
N1 C22 C23 C24 -172.5(2) . . . . ?
N1 C22 C23 C25 16.0(3) . . . . ?
N1 C22 C26 C27 -1.6(4) . . . . ?
N1 C29 C30 C31 -178.2(2) . . . . ?
N1 C29 C30 C35 4.9(4) . . . . ?
N3 C7 C8 C9 175.6(2) . . . . ?
N3 C7 C18 C17 0.5(3) . . . . ?
N3 C7 C18 C19 -177.1(2) . . . . ?
N4 C6 C39 C34 -2.5(3) . . . . ?
N4 C6 C39 C38 -179.5(2) . . . . ?
C1 C2 C3 C4 166.5(4) . . . . ?
C1 C2 C3 C38 -14.8(5) . . . . ?
C2 C3 C4 C5 178.5(3) . . . . ?
C2 C3 C38 C39 -178.3(3) . . . . ?
C3 C4 C5 C6 -0.1(4) . . . . ?
C3 C38 C39 C6 -0.3(4) . . . . ?
C3 C38 C39 C34 -176.3(3) . . . . ?
C4 C3 C38 C39 0.4(4) . . . . ?
C4 C5 C6 N4 179.6(3) . . . . ?
C4 C5 C6 C39 0.2(4) . . . . ?
C5 C6 C39 C34 177.0(3) . . . . ?
C5 C6 C39 C38 0.0(4) . . . . ?
C6 N4 C35 C30 167.6(2) . . . . ?
C6 N4 C35 C34 -4.7(3) . . . . ?
C6 N4 B5 N1 -167.4(2) . . . . ?
C6 N4 B5 N3 75.3(3) . . . . ?
C6 N4 B5 C99 -53.7(4) . . . . ?
C7 N3 C25 C17 -2.7(3) . . . . ?
C7 N3 C25 C23 177.7(2) . . . . ?
C7 N3 B5 N1 -160.1(2) . . . . ?
C7 N3 B5 N4 -40.5(4) . . . . ?
C7 N3 B5 C99 86.7(3) . . . . ?
C7 C8 C9 C10 0.5(4) . . . . ?
C7 C18 C19 C10 0.6(4) . . . . ?
C8 C7 C18 C17 176.2(2) . . . . ?
C8 C7 C18 C19 -1.4(4) . . . . ?
C8 C9 C10 C19 -1.3(4) . . . . ?
C8 C9 C10 C100 -178.1(2) . . . . ?
C9 C10 C19 C18 0.7(4) . . . . ?
C9 C10 C100 C11 69.6(3) . . . . ?
C9 C10 C100 C20 -49.6(4) . . . . ?
C9 C10 C100 C21 -170.0(2) . . . . ?
C12 C13 C15 C16 -66.1(4) . . . . ?
C12 C13 C15 C24 113.4(4) . . . . ?
C13 C15 C16 C17 177.2(3) . . . . ?
C13 C15 C24 C23 -177.3(3) . . . . ?
C14 C13 C15 C16 179.2(3) . . . . ?
C14 C13 C15 C24 -1.4(4) . . . . ?
C15 C16 C17 C18 -178.6(3) . . . . ?
C15 C16 C17 C25 -0.7(4) . . . . ?
C16 C15 C24 C23 2.2(4) . . . . ?
C16 C17 C18 C7 175.9(3) . . . . ?
C16 C17 C18 C19 -6.9(5) . . . . ?
C16 C17 C25 N3 -175.4(2) . . . . ?
C16 C17 C25 C23 4.1(4) . . . . ?
C17 C18 C19 C10 -176.2(3) . . . . ?
C18 C7 C8 C9 0.9(4) . . . . ?
C18 C17 C25 N3 3.1(3) . . . . ?
C18 C17 C25 C23 -177.3(2) . . . . ?
C19 C10 C100 C11 -106.9(3) . . . . ?
C19 C10 C100 C20 133.9(3) . . . . ?
C19 C10 C100 C21 13.5(4) . . . . ?
C22 N1 C29 C28 -7.2(3) . . . . ?
C22 N1 C29 C30 176.7(2) . . . . ?
C22 N1 B5 N3 -52.6(3) . . . . ?
C22 N1 B5 N4 -176.7(2) . . . . ?
C22 N1 B5 C99 66.4(3) . . . . ?
C22 C23 C24 C15 -170.8(2) . . . . ?
C22 C23 C25 N3 -12.5(4) . . . . ?
C22 C23 C25 C17 168.0(2) . . . . ?
C22 C26 C27 C28 -3.0(4) . . . . ?
C23 C22 C26 C27 172.3(3) . . . . ?
C24 C15 C16 C17 -2.3(4) . . . . ?
C24 C23 C25 N3 175.3(2) . . . . ?
C24 C23 C25 C17 -4.3(4) . . . . ?
C25 N3 C7 C8 -173.8(2) . . . . ?
C25 N3 C7 C18 1.3(3) . . . . ?
C25 N3 B5 N1 54.3(2) . . . . ?
C25 N3 B5 N4 173.9(2) . . . . ?
C25 N3 B5 C99 -58.8(3) . . . . ?
C25 C17 C18 C7 -2.1(3) . . . . ?
C25 C17 C18 C19 175.0(3) . . . . ?
C25 C23 C24 C15 1.0(4) . . . . ?
C26 C22 C23 C24 13.5(4) . . . . ?
C26 C22 C23 C25 -158.1(3) . . . . ?
C26 C27 C28 C29 2.4(4) . . . . ?
C27 C28 C29 N1 2.7(4) . . . . ?
C27 C28 C29 C30 178.6(3) . . . . ?
C28 C29 C30 C31 5.8(4) . . . . ?
C28 C29 C30 C35 -171.0(2) . . . . ?
C29 N1 C22 C23 -167.5(2) . . . . ?
C29 N1 C22 C26 6.8(4) . . . . ?
C29 N1 B5 N3 133.4(2) . . . . ?
C29 N1 B5 N4 9.3(3) . . . . ?
C29 N1 B5 C99 -107.6(2) . . . . ?
C29 C30 C31 C32 -173.5(2) . . . . ?
C29 C30 C35 N4 -1.0(4) . . . . ?
C29 C30 C35 C34 170.3(2) . . . . ?
C30 C31 C32 C33 0.5(4) . . . . ?
C30 C31 C32 C40 177.2(3) . . . . ?
C31 C30 C35 N4 -178.2(2) . . . . ?
C31 C30 C35 C34 -6.8(4) . . . . ?
C31 C32 C33 C34 -1.5(4) . . . . ?
C31 C32 C40 C41 -106.5(3) . . . . ?
C31 C32 C40 C42 134.8(3) . . . . ?
C31 C32 C40 C43 12.4(4) . . . . ?
C32 C33 C34 C35 -1.5(4) . . . . ?
C32 C33 C34 C39 172.1(3) . . . . ?
C33 C32 C40 C41 70.1(4) . . . . ?
C33 C32 C40 C42 -48.5(4) . . . . ?
C33 C32 C40 C43 -171.0(3) . . . . ?
C33 C34 C35 N4 178.5(2) . . . . ?
C33 C34 C35 C30 6.0(4) . . . . ?
C33 C34 C39 C6 -174.5(3) . . . . ?
C33 C34 C39 C38 1.9(6) . . . . ?
C35 N4 C6 C5 -175.0(3) . . . . ?
C35 N4 C6 C39 4.4(3) . . . . ?
C35 N4 B5 N1 -5.1(3) . . . . ?
C35 N4 B5 N3 -122.5(3) . . . . ?
C35 N4 B5 C99 108.5(3) . . . . ?
C35 C30 C31 C32 3.5(4) . . . . ?
C35 C34 C39 C6 -0.4(3) . . . . ?
C35 C34 C39 C38 176.0(3) . . . . ?
C36 C2 C3 C4 52.6(4) . . . . ?
C36 C2 C3 C38 -128.7(4) . . . . ?
C37 C2 C3 C4 -72.7(4) . . . . ?
C37 C2 C3 C38 106.0(4) . . . . ?
C38 C3 C4 C5 -0.3(4) . . . . ?
C39 C34 C35 N4 3.2(3) . . . . ?
C39 C34 C35 C30 -169.4(2) . . . . ?
C40 C32 C33 C34 -178.3(2) . . . . ?
C44 C45 C46 C47 0.3(5) . . . . ?
C44 C99 B5 N1 59.5(3) . . . . ?
C44 C99 B5 N3 172.7(2) . . . . ?
C44 C99 B5 N4 -56.9(3) . . . . ?
C45 C44 C99 C48 1.7(4) . . . . ?
C45 C44 C99 B5 177.5(3) . . . . ?
C45 C46 C47 C48 0.1(5) . . . . ?
C46 C47 C48 C99 0.5(5) . . . . ?
C47 C48 C99 C44 -1.3(4) . . . . ?
C47 C48 C99 B5 -176.9(3) . . . . ?
C48 C99 B5 N1 -125.0(3) . . . . ?
C48 C99 B5 N3 -11.8(3) . . . . ?
C48 C99 B5 N4 118.7(3) . . . . ?
C49 C13 C15 C16 50.1(4) . . . . ?
C49 C13 C15 C24 -130.4(4) . . . . ?
C99 C44 C45 C46 -1.2(5) . . . . ?
C100 C10 C19 C18 177.3(2) . . . . ?
B5 N1 C22 C23 18.2(3) . . . . ?
B5 N1 C22 C26 -167.5(2) . . . . ?
B5 N1 C29 C28 166.6(2) . . . . ?
B5 N1 C29 C30 -9.5(3) . . . . ?
B5 N3 C7 C8 39.5(4) . . . . ?
B5 N3 C7 C18 -145.4(3) . . . . ?
B5 N3 C25 C17 153.2(2) . . . . ?
B5 N3 C25 C23 -26.4(3) . . . . ?
B5 N4 C6 C5 -10.6(5) . . . . ?
B5 N4 C6 C39 168.8(2) . . . . ?
B5 N4 C35 C30 1.8(4) . . . . ?
B5 N4 C35 C34 -170.5(2) . . . . ?
C1A C2 C3 C4 113.8(10) . . . . ?
C1A C2 C3 C38 -67.5(10) . . . . ?
C36A C2 C3 C4 -2.9(10) . . . . ?
C36A C2 C3 C38 175.8(9) . . . . ?
C37A C2 C3 C4 -115.4(7) . . . . ?
C37A C2 C3 C38 63.3(7) . . . . ?

_smtbx_masks_special_details     ?
loop_
_smtbx_masks_void_nr
_smtbx_masks_void_average_x
_smtbx_masks_void_average_y
_smtbx_masks_void_average_z
_smtbx_masks_void_volume
_smtbx_masks_void_count_electrons
_smtbx_masks_void_content
1 0.000 0.138 0.752 383.4 3.3 ?
2 0.000 0.417 0.250 7.3 0.0 ?
3 0.000 0.583 0.750 7.3 0.0 ?
4 0.000 0.862 -0.142 383.4 3.3 ?
5 0.500 0.362 -0.650 383.4 3.3 ?
6 0.500 0.638 -0.773 383.4 3.3 ?
7 0.500 0.083 0.750 7.3 0.0 ?
8 0.500 0.917 0.250 7.3 0.0 ?

_smtbx_masks_void_probe_radius   1.2
_smtbx_masks_void_truncation_radius 1.2
_shelx_res_file                  
;
TITL mo_191125_MGY_0ma_a.res in P-1 New: C2/c
    1.res
    created by SHELXL-2018/3 at 00:43:42 on 27-Nov-2020
CELL 0.71073 15.4761 32.994 18.061 90 87 90
ZERR 8 0.0018 0.003 0.0018 0 0 0
LATT 7
SYMM -X,+Y,0.5-Z
SFAC C H B N
UNIT 408 432 8 24
DELU 0.001 0.0005 C2 C36 C2 C37
DELU 0.001 0.0005 C2 C3
DELU 0.001 0.0005 C13 C14
SIMU 0.01 0.02 3.8 C2 C36 C2 C37
SIMU 0.01 0.02 3.8 C2 C3
ISOR 0.001 0.002 C2 C37
RIGU 0.01 0.02 C36A C1A C37A C2
RIGU 0.01 0.02 C36 C1 C37 C2
SADI C37 C2 C37A C2
SADI C1 C37 C37 C36
SADI C36 C2 C36A C2
ISOR 0.01 0.02 C1A C36A C37A

L.S. 20
PLAN  20
SIZE 0.3 0.2 0.1
TEMP -93
CONF
ABIN
BOND $H
MORE -1
fmap 2
acta
OMIT -3 51
OMIT 4 4 2
OMIT -6 0 12
OMIT 0 8 3
OMIT -4 10 5
OMIT -6 6 3
OMIT 7 1 7
OMIT -1 1 6
OMIT -4 8 6
OMIT -7 1 9
OMIT 0 20 2
OMIT 0 10 3
OMIT 3 7 5
OMIT 5 13 2
OMIT -9 5 8
OMIT -1 7 9
REM <olex2.extras>
REM <HklSrc "%.\\1.hkl">
REM </olex2.extras>

WGHT    0.088900
FVAR       2.42527   0.70003
N1    4    0.471995    0.070701    0.373838    11.00000    0.03112    0.03289 =
         0.03983   -0.00177    0.00111   -0.00510
N3    4    0.332331    0.060681    0.309766    11.00000    0.03481    0.02949 =
         0.04087   -0.00232   -0.00420   -0.00128
N4    4    0.371232    0.131681    0.360306    11.00000    0.03551    0.02807 =
         0.04212    0.00163    0.00099   -0.00362
PART 1
C1    1    0.172142    0.301312    0.402606    21.00000    0.07395    0.03018 =
         0.12927   -0.01584    0.00203    0.01013
AFIX 137
H1A   2    0.209272    0.297867    0.444474    21.00000   -1.50000
H1B   2    0.129197    0.322487    0.414403    21.00000   -1.50000
H1C   2    0.207618    0.309165    0.358390    21.00000   -1.50000
AFIX   0
PART 0
C2    1    0.123960    0.259756    0.387259    11.00000    0.05490    0.04907 =
         0.05483   -0.00039    0.00158    0.00566
C3    1    0.188304    0.225148    0.381540    11.00000    0.05901    0.03805 =
         0.04173    0.00174    0.00624    0.00347
C4    1    0.160064    0.184431    0.383786    11.00000    0.04541    0.03897 =
         0.05093   -0.00222    0.00568   -0.00086
AFIX  43
H4    2    0.099719    0.179338    0.390197    11.00000   -1.20000
AFIX   0
C5    1    0.215169    0.151719    0.377197    11.00000    0.04052    0.03395 =
         0.05130    0.00256    0.00234   -0.00444
AFIX  43
H5    2    0.193466    0.124785    0.379060    11.00000   -1.20000
AFIX   0
C6    1    0.303060    0.159173    0.367784    11.00000    0.04109    0.03251 =
         0.03669    0.00306    0.00174    0.00047
C7    1    0.259294    0.064015    0.264501    11.00000    0.03499    0.03826 =
         0.03520   -0.00292    0.00131    0.00358
C8    1    0.224662    0.098349    0.230783    11.00000    0.04274    0.03942 =
         0.03778   -0.00445    0.00383   -0.00006
AFIX  43
H8    2    0.247880    0.124480    0.239392    11.00000   -1.20000
AFIX   0
C9    1    0.156281    0.093737    0.184825    11.00000    0.04455    0.04753 =
         0.03793   -0.00189   -0.00444    0.00940
AFIX  43
H9    2    0.134007    0.117247    0.162182    11.00000   -1.20000
AFIX   0
C10   1    0.117603    0.055549    0.169748    11.00000    0.03765    0.04953 =
         0.04044   -0.01247    0.00112    0.00815
C11   1    0.077951    0.061796    0.036812    11.00000    0.06407    0.08980 =
         0.04653   -0.01012   -0.01582    0.00915
AFIX 137
H11A  2    0.105689    0.088503    0.034853    11.00000   -1.50000
H11B  2    0.030326    0.061351    0.003133    11.00000   -1.50000
H11C  2    0.120497    0.040983    0.021744    11.00000   -1.50000
AFIX   0
C12   1    0.255631   -0.116892    0.410267    11.00000    0.10509    0.07576 =
         0.12246    0.02989    0.01295   -0.00591
AFIX 137
H12A  2    0.250844   -0.145888    0.421506    11.00000   -1.50000
H12B  2    0.204931   -0.108150    0.384134    11.00000   -1.50000
H12C  2    0.258593   -0.101570    0.456549    11.00000   -1.50000
AFIX   0
C13   1    0.338117   -0.109148    0.360978    11.00000    0.06448    0.02918 =
         0.07620   -0.00383   -0.00903   -0.00964
C14   1    0.413100   -0.124062    0.407871    11.00000    0.10895    0.05148 =
         0.09279    0.01116   -0.03636   -0.00452
AFIX 137
H14A  2    0.409205   -0.110737    0.456425    11.00000   -1.50000
H14B  2    0.468651   -0.117384    0.382231    11.00000   -1.50000
H14C  2    0.408790   -0.153481    0.414565    11.00000   -1.50000
AFIX   0
C15   1    0.342134   -0.062755    0.344672    11.00000    0.04499    0.02984 =
         0.05510   -0.00729   -0.00704    0.00131
C16   1    0.278268   -0.045448    0.301641    11.00000    0.04336    0.02965 =
         0.04902   -0.01117   -0.00598   -0.00310
AFIX  43
H16   2    0.235633   -0.062311    0.281490    11.00000   -1.20000
AFIX   0
C17   1    0.277051   -0.003525    0.288269    11.00000    0.04267    0.03446 =
         0.04256   -0.00903   -0.00149   -0.00031
C18   1    0.224430    0.025558    0.250009    11.00000    0.04129    0.04010 =
         0.03341   -0.00732   -0.00298   -0.00114
C19   1    0.153652    0.021820    0.203009    11.00000    0.04042    0.04847 =
         0.03873   -0.01231   -0.00163    0.00119
AFIX  43
H19   2    0.130471   -0.004288    0.194128    11.00000   -1.20000
AFIX   0
C20   1   -0.027301    0.084524    0.133797    11.00000    0.05465    0.08328 =
         0.07245   -0.02431   -0.02091    0.02482
AFIX 137
H20A  2   -0.053074    0.079234    0.183579    11.00000   -1.50000
H20B  2   -0.072108    0.082673    0.097562    11.00000   -1.50000
H20C  2   -0.001971    0.111752    0.132195    11.00000   -1.50000
AFIX   0
C21   1   -0.000479    0.012123    0.116414    11.00000    0.04579    0.07629 =
         0.07573   -0.02010   -0.02179    0.00311
AFIX 137
H21A  2    0.040740   -0.008323    0.097097    11.00000   -1.50000
H21B  2   -0.050595    0.012842    0.085445    11.00000   -1.50000
H21C  2   -0.019598    0.005205    0.167440    11.00000   -1.50000
AFIX   0
C22   1    0.483977    0.029338    0.380190    11.00000    0.04140    0.03408 =
         0.04226   -0.00296    0.00098    0.00436
C23   1    0.410314    0.003115    0.361537    11.00000    0.03729    0.02889 =
         0.04751   -0.00619   -0.00247    0.00100
C24   1    0.407325   -0.038895    0.372746    11.00000    0.04270    0.03429 =
         0.05112   -0.00169   -0.00753    0.00601
AFIX  43
H24   2    0.450744   -0.051448    0.400131    11.00000   -1.20000
AFIX   0
C25   1    0.343425    0.019640    0.321669    11.00000    0.03653    0.02979 =
         0.03821   -0.00555   -0.00109   -0.00368
C26   1    0.564577    0.013906    0.396653    11.00000    0.03656    0.03675 =
         0.06899   -0.00160   -0.00396    0.00458
AFIX  43
H26   2    0.571873   -0.014503    0.402183    11.00000   -1.20000
AFIX   0
C27   1    0.633292    0.039306    0.404924    11.00000    0.03127    0.05117 =
         0.06760   -0.00019   -0.00537    0.00275
AFIX  43
H27   2    0.687454    0.028846    0.418418    11.00000   -1.20000
AFIX   0
C28   1    0.622994    0.079781    0.393550    11.00000    0.03456    0.05204 =
         0.05210   -0.00050    0.00170   -0.00563
AFIX  43
H28   2    0.671238    0.097318    0.397386    11.00000   -1.20000
AFIX   0
C29   1    0.542313    0.096337    0.376182    11.00000    0.03299    0.04455 =
         0.03576   -0.00492    0.00552   -0.00536
C30   1    0.529702    0.139246    0.365527    11.00000    0.04313    0.03886 =
         0.03229    0.00165    0.00350   -0.00518
C31   1    0.595915    0.168440    0.364606    11.00000    0.03956    0.04388 =
         0.04200    0.00025   -0.00036   -0.01108
AFIX  43
H31   2    0.653997    0.159295    0.366184    11.00000   -1.20000
AFIX   0
C32   1    0.581241    0.209571    0.361543    11.00000    0.05033    0.04733 =
         0.04019   -0.00214    0.00762   -0.01652
C33   1    0.495381    0.223449    0.359776    11.00000    0.05905    0.03402 =
         0.04085    0.00067    0.00188   -0.01048
AFIX  43
H33   2    0.484122    0.251745    0.358880    11.00000   -1.20000
AFIX   0
C34   1    0.426746    0.196174    0.359329    11.00000    0.05117    0.03088 =
         0.03332   -0.00045    0.00190   -0.01419
C35   1    0.446069    0.154330    0.358829    11.00000    0.04046    0.03050 =
         0.03360    0.00093    0.00223   -0.01035
PART 1
C36   1    0.064916    0.253676    0.454652    21.00000    0.06906    0.06647 =
         0.06540   -0.00960    0.01781    0.02055
AFIX 137
H36A  2    0.099371    0.250704    0.498334    21.00000   -1.50000
H36B  2    0.030200    0.229181    0.448502    21.00000   -1.50000
H36C  2    0.026519    0.277163    0.461246    21.00000   -1.50000
AFIX   0
C37   1    0.077418    0.263200    0.316291    21.00000    0.06900    0.07270 =
         0.06674    0.00092   -0.00997    0.01019
AFIX 137
H37A  2    0.038026    0.286464    0.319435    21.00000   -1.50000
H37B  2    0.044220    0.238386    0.308703    21.00000   -1.50000
H37C  2    0.119743    0.266990    0.274586    21.00000   -1.50000
AFIX   0
PART 0
C38   1    0.276454    0.231644    0.372475    11.00000    0.06169    0.03032 =
         0.03932    0.00240   -0.00012    0.00009
AFIX  43
H38   2    0.298090    0.258594    0.371036    11.00000   -1.20000
AFIX   0
C39   1    0.333488    0.199565    0.365486    11.00000    0.04538    0.03105 =
         0.03709    0.00204    0.00109   -0.00299
C40   1    0.654282    0.241156    0.364138    11.00000    0.05616    0.05370 =
         0.05203   -0.00546    0.00011   -0.02761
C41   1    0.649729    0.262084    0.440530    11.00000    0.07870    0.08998 =
         0.06995   -0.02216   -0.00143   -0.04603
AFIX 137
H41A  2    0.592425    0.274283    0.449667    11.00000   -1.50000
H41B  2    0.694092    0.283252    0.441335    11.00000   -1.50000
H41C  2    0.659775    0.242026    0.479165    11.00000   -1.50000
AFIX   0
C42   1    0.641167    0.273323    0.303922    11.00000    0.08759    0.05337 =
         0.07543    0.00380    0.00855   -0.03782
AFIX 137
H42A  2    0.638810    0.260026    0.255550    11.00000   -1.50000
H42B  2    0.689498    0.292544    0.302683    11.00000   -1.50000
H42C  2    0.586852    0.287861    0.315229    11.00000   -1.50000
AFIX   0
C43   1    0.742801    0.221810    0.353574    11.00000    0.05376    0.07435 =
         0.10860    0.00079    0.00868   -0.03343
AFIX 137
H43A  2    0.750217    0.201734    0.392723    11.00000   -1.50000
H43B  2    0.787498    0.242734    0.356073    11.00000   -1.50000
H43C  2    0.747975    0.208443    0.305090    11.00000   -1.50000
AFIX   0
C44   1    0.366079    0.093221    0.515721    11.00000    0.03656    0.04398 =
         0.04470   -0.00187   -0.00001   -0.01036
AFIX  43
H44   2    0.415929    0.109873    0.508823    11.00000   -1.20000
AFIX   0
C45   1    0.331975    0.086917    0.585405    11.00000    0.06060    0.05082 =
         0.03853   -0.00152   -0.00231   -0.00205
AFIX  43
H45   2    0.357944    0.098493    0.626968    11.00000   -1.20000
AFIX   0
C46   1    0.259645    0.063609    0.594435    11.00000    0.06389    0.05472 =
         0.04855    0.00780    0.01356   -0.00124
AFIX  43
H46   2    0.234867    0.059017    0.642946    11.00000   -1.20000
AFIX   0
C47   1    0.221662    0.046544    0.534559    11.00000    0.05860    0.05705 =
         0.05889    0.00632    0.01411   -0.01685
AFIX  43
H47   2    0.171145    0.030420    0.542343    11.00000   -1.20000
AFIX   0
C48   1    0.255944    0.052568    0.463863    11.00000    0.03861    0.04097 =
         0.04589    0.00201    0.00025   -0.00684
AFIX  43
H48   2    0.229195    0.040892    0.422779    11.00000   -1.20000
AFIX   0
C49   1    0.329071   -0.132437    0.292957    11.00000    0.16661    0.03374 =
         0.08744   -0.00443   -0.03048   -0.00314
AFIX 137
H49A  2    0.328465   -0.161450    0.304601    11.00000   -1.50000
H49B  2    0.377865   -0.126471    0.257874    11.00000   -1.50000
H49C  2    0.274820   -0.125003    0.270801    11.00000   -1.50000
AFIX   0
C99   1    0.329770    0.075788    0.453023    11.00000    0.03123    0.02517 =
         0.03916    0.00307   -0.00341    0.00131
C100  1    0.042890    0.053365    0.115271    11.00000    0.03874    0.07249 =
         0.04930   -0.02297   -0.01231    0.01262
B5    3    0.371520    0.086184    0.371937    11.00000    0.03026    0.02654 =
         0.04045   -0.00056   -0.00103   -0.00159
PART 2
C1A   1    0.131975    0.281267    0.451899   -21.00000    0.11313    0.07101 =
         0.09927   -0.04228   -0.03240    0.03175
AFIX 137
H1AA  2    0.180085    0.300470    0.445411   -21.00000   -1.50000
H1AB  2    0.143289    0.262499    0.492319   -21.00000   -1.50000
H1AC  2    0.078253    0.296136    0.463958   -21.00000   -1.50000
AFIX   0
C36A  1    0.027242    0.245112    0.391435   -21.00000    0.08759    0.06420 =
         0.17800    0.01382    0.01071    0.04535
AFIX 137
H36D  2   -0.010142    0.267036    0.410908   -21.00000   -1.50000
H36E  2    0.021230    0.221526    0.424282   -21.00000   -1.50000
H36F  2    0.010301    0.237637    0.341721   -21.00000   -1.50000
AFIX   0
C37A  1    0.124378    0.285923    0.315202   -21.00000    0.04083    0.06627 =
         0.07833    0.02741    0.00312    0.01603
AFIX 137
H37D  2    0.073085    0.303381    0.316741   -21.00000   -1.50000
H37E  2    0.123686    0.268066    0.271877   -21.00000   -1.50000
H37F  2    0.176624    0.302744    0.311764   -21.00000   -1.50000
AFIX   0
HKLF 4 1 -1 0 0 1 0 2 0 1 0


REM  mo_191125_MGY_0ma_a.res in P-1 New: C2/c
REM wR2 = 0.1838, GooF = S = 0.921, Restrained GooF = 0.927 for all data
REM R1 = 0.0697 for 3589 Fo > 4sig(Fo) and 0.1417 for all 7463 data
REM 539 parameters refined using 98 restraints

END

WGHT      0.0888      0.0000

REM Highest difference peak  0.310,  deepest hole -0.169,  1-sigma level  0.037
Q1    1   0.4325 -0.1210  0.3144  11.00000  0.05    0.31
Q2    1   0.2616 -0.1259  0.3187  11.00000  0.05    0.25
Q3    1   0.3393 -0.1170  0.4296  11.00000  0.05    0.24
Q4    1   0.0103  0.2423  0.3689  11.00000  0.05    0.18
Q5    1   0.0921  0.2572  0.3707  11.00000  0.05    0.17
Q6    1   0.1615  0.2706  0.3985  11.00000  0.05    0.17
Q7    1   0.1592 -0.0203  0.1245  11.00000  0.05    0.15
Q8    1   0.4428 -0.1619  0.3895  11.00000  0.05    0.15
Q9    1   0.0399 -0.0170  0.1092  11.00000  0.05    0.15
Q10   1   0.7645  0.0897  0.4438  11.00000  0.05    0.14
Q11   1   0.3413 -0.1396  0.2859  11.00000  0.05    0.14
Q12   1  -0.0051  0.2569  0.4563  11.00000  0.05    0.14
Q13   1   0.0603 -0.0104  0.1207  11.00000  0.05    0.14
Q14   1   0.2938 -0.1220  0.2476  11.00000  0.05    0.14
Q15   1   0.5594 -0.0174  0.3818  11.00000  0.05    0.13
Q16   1   0.7757  0.2514  0.3682  11.00000  0.05    0.12
Q17   1   0.2805  0.2866  0.4425  11.00000  0.05    0.12
Q18   1   0.3206 -0.0573  0.4728  11.00000  0.05    0.12
Q19   1   0.5019  0.1512  0.3551  11.00000  0.05    0.12
Q20   1   0.1859  0.2113  0.4980  11.00000  0.05    0.12
;
_shelx_res_checksum              63742
_shelx_fab_file                  
;
-18 0 2 -5.5882 0.0036
-18 0 4 1.0628 -0.0047
-18 2 1 -1.1418 -0.0005
-18 2 2 2.0692 0.0036
-18 2 3 -3.1756 0.0007
-18 2 4 0.1424 0.0018
-18 4 1 5.7476 -0.0036
-18 4 2 -3.5242 -0.0007
-18 4 3 -1.0190 -0.0002
-18 4 4 0.2893 0.0001
-18 6 1 1.0912 0.0001
-18 6 2 -0.8314 0.0023
-18 6 3 1.5557 0.0005
-18 6 4 -0.6116 0.0003
-18 8 1 -0.8127 -0.0018
-18 8 2 9.3749 -0.0000
-18 8 3 -4.5708 0.0019
-18 10 1 0.3719 -0.0012
-17 1 1 -2.1956 0.0046
-17 1 2 -2.5425 0.0026
-17 1 3 -2.7196 -0.0005
-17 1 4 0.4703 0.0004
-17 1 5 -0.7425 -0.0053
-17 1 6 -1.0098 0.0008
-17 1 7 0.0084 0.0043
-17 1 8 -2.2223 -0.0018
-17 3 1 2.1176 -0.0023
-17 3 2 1.7637 0.0015
-17 3 3 -2.6713 -0.0001
-17 3 4 0.4613 0.0051
-17 3 5 1.8548 -0.0036
-17 3 6 1.7807 -0.0058
-17 3 7 0.4865 -0.0007
-17 3 8 4.3127 -0.0009
-17 5 1 4.6424 -0.0025
-17 5 2 -4.0645 0.0011
-17 5 3 2.1558 -0.0002
-17 5 4 -0.1512 -0.0029
-17 5 5 -0.3759 0.0030
-17 5 6 -0.1861 -0.0001
-17 5 7 -0.3078 0.0006
-17 7 1 -1.7494 -0.0001
-17 7 2 6.1252 0.0004
-17 7 3 -2.6372 0.0022
-17 7 4 -2.0542 0.0013
-17 7 5 -2.1426 0.0017
-17 7 6 0.4743 -0.0013
-17 7 7 -0.1693 -0.0007
-17 9 1 -1.0188 -0.0013
-17 9 2 1.7039 -0.0023
-17 9 3 -0.0868 -0.0003
-17 9 4 0.1500 0.0002
-17 9 5 1.1484 -0.0011
-17 9 6 -1.2675 0.0003
-17 11 1 0.8268 0.0005
-17 11 2 -4.3839 0.0002
-17 11 3 4.2442 -0.0010
-17 11 4 0.3777 0.0006
-17 11 5 -0.6818 0.0002
-17 13 1 0.0781 0.0007
-17 13 2 3.6160 0.0000
-17 13 3 -0.6507 0.0004
-17 13 4 0.2559 0.0012
-17 15 1 -0.2954 0.0013
-17 15 2 -1.9334 -0.0014
-17 15 3 0.8486 -0.0006
-16 0 2 -3.6611 -0.0043
-16 0 4 0.0393 -0.0043
-16 0 8 -3.5134 -0.0002
-16 0 10 -1.3140 -0.0030
-16 2 1 -0.4302 0.0020
-16 2 2 1.1836 0.0030
-16 2 3 -2.4566 -0.0009
-16 2 4 -0.5875 0.0050
-16 2 5 0.1736 -0.0052
-16 2 6 0.5291 -0.0094
-16 2 7 0.5201 0.0019
-16 2 8 1.8736 -0.0017
-16 2 9 0.1898 0.0032
-16 2 10 -0.9366 0.0016
-16 4 1 1.8858 -0.0017
-16 4 2 0.7407 0.0012
-16 4 3 1.4422 0.0007
-16 4 4 0.9548 0.0009
-16 4 5 0.4451 0.0019
-16 4 6 0.1689 -0.0002
-16 4 7 0.6598 -0.0005
-16 4 8 2.3393 0.0005
-16 4 9 1.5745 -0.0010
-16 4 10 0.5127 0.0022
-16 6 1 0.3718 -0.0005
-16 6 2 -0.8302 -0.0009
-16 6 3 -0.2555 0.0004
-16 6 4 -0.5057 -0.0019
-16 6 5 -1.4565 0.0021
-16 6 6 0.2483 0.0004
-16 6 7 -2.1809 -0.0013
-16 6 8 -1.9312 0.0014
-16 6 9 -0.9780 -0.0001
-16 8 1 -1.7200 0.0006
-16 8 2 1.9052 -0.0007
-16 8 3 -1.5576 0.0003
-16 8 4 -2.1581 0.0033
-16 8 5 -0.1902 -0.0005
-16 8 6 -0.2342 -0.0017
-16 8 7 1.5980 -0.0015
-16 8 8 0.0152 -0.0006
-16 8 9 2.2064 -0.0015
-16 10 1 1.3584 -0.0001
-16 10 2 -0.8329 -0.0002
-16 10 3 2.9785 -0.0019
-16 10 4 1.7214 -0.0013
-16 10 5 -0.4854 0.0009
-16 10 6 -1.3527 0.0018
-16 10 7 0.4844 0.0006
-16 10 8 -0.1316 -0.0001
-16 10 9 0.3241 0.0000
-16 12 1 0.3314 0.0007
-16 12 2 0.0910 0.0014
-16 12 3 0.6419 0.0003
-16 12 4 0.9262 -0.0004
-16 12 5 0.6302 0.0005
-16 12 6 -0.0090 -0.0004
-16 12 7 -1.6095 -0.0007
-16 12 8 0.4186 -0.0006
-16 14 1 -0.5677 0.0004
-16 14 2 0.6561 -0.0008
-16 14 3 -0.2165 0.0007
-16 14 4 0.2650 -0.0000
-16 14 5 -0.4666 0.0011
-16 14 6 -1.4556 0.0001
-16 14 7 -0.8824 -0.0001
-16 16 1 -0.8235 -0.0004
-16 16 2 -2.2503 -0.0003
-16 16 3 -0.2330 -0.0007
-16 16 4 1.4679 -0.0011
-16 16 5 1.3754 -0.0002
-16 16 6 0.8014 0.0002
-16 18 1 -1.6466 -0.0012
-16 18 2 -0.3443 0.0011
-16 18 3 -2.3304 -0.0001
-16 18 4 0.9823 0.0010
-16 20 1 0.7488 0.0017
-16 20 2 2.3450 -0.0007
-15 1 1 0.9067 -0.0012
-15 1 2 -0.5299 -0.0019
-15 1 3 -0.8302 -0.0015
-15 1 4 -0.2701 -0.0030
-15 1 5 -0.8669 -0.0026
-15 1 6 1.0709 -0.0064
-15 1 7 -0.6776 0.0016
-15 1 8 -1.2813 0.0008
-15 1 9 -0.4857 0.0036
-15 1 10 -1.1249 -0.0032
-15 1 11 0.4393 0.0042
-15 1 12 -1.1540 -0.0027
-15 3 1 -1.3095 0.0031
-15 3 2 1.9981 0.0029
-15 3 3 0.9431 0.0012
-15 3 4 -1.8337 0.0019
-15 3 6 -0.1576 -0.0030
-15 3 7 2.1302 -0.0010
-15 3 8 2.1997 -0.0015
-15 3 9 -0.6201 0.0002
-15 3 10 -0.5292 0.0016
-15 3 11 -1.5049 -0.0017
-15 3 12 1.9985 0.0058
-15 5 1 -0.9165 0.0003
-15 5 2 1.2919 -0.0013
-15 5 3 1.2447 -0.0001
-15 5 4 1.7034 0.0018
-15 5 5 -0.6806 0.0021
-15 5 6 -1.1121 0.0037
-15 5 7 -0.8231 -0.0016
-15 5 8 0.8720 0.0012
-15 5 9 1.5866 -0.0011
-15 5 10 0.9254 0.0008
-15 5 11 -1.0921 0.0009
-15 7 1 -0.0659 -0.0001
-15 7 2 -3.8262 0.0006
-15 7 3 -0.4624 -0.0009
-15 7 4 -0.3336 0.0004
-15 7 5 0.2207 -0.0009
-15 7 6 0.3410 -0.0022
-15 7 7 -1.4375 -0.0012
-15 7 8 -0.4242 0.0011
-15 7 9 1.3309 0.0015
-15 7 10 -0.4285 -0.0020
-15 7 11 0.1604 0.0002
-15 9 1 0.4233 0.0010
-15 9 2 0.1490 0.0006
-15 9 3 0.6011 -0.0005
-15 9 4 -0.8242 0.0005
-15 9 5 -1.4901 0.0017
-15 9 6 -0.4010 -0.0004
-15 9 7 1.9611 0.0006
-15 9 8 -0.7425 -0.0031
-15 9 9 0.3471 -0.0003
-15 9 10 1.7803 0.0003
-15 9 11 -0.2061 -0.0014
-15 11 1 1.5681 -0.0007
-15 11 2 2.3923 0.0005
-15 11 3 0.6445 -0.0002
-15 11 4 2.7679 -0.0021
-15 11 5 0.4765 0.0008
-15 11 6 -1.4503 0.0017
-15 11 7 -2.0391 0.0000
-15 11 8 -0.6013 0.0001
-15 11 9 -0.2265 0.0005
-15 11 10 1.2082 0.0000
-15 13 1 -1.2456 -0.0002
-15 13 2 -1.8323 0.0006
-15 13 3 0.1020 0.0009
-15 13 4 0.5841 0.0006
-15 13 5 1.6619 -0.0005
-15 13 6 -0.7968 -0.0002
-15 13 7 0.0008 -0.0009
-15 13 8 -0.0477 -0.0001
-15 13 9 -1.4150 0.0015
-15 13 10 -0.0892 0.0004
-15 15 1 -0.3811 -0.0003
-15 15 2 -0.1130 -0.0005
-15 15 3 -0.8941 0.0001
-15 15 4 -0.3603 0.0001
-15 15 5 -0.4258 0.0003
-15 15 6 -0.5131 0.0007
-15 15 7 -0.2407 0.0010
-15 15 8 -0.5769 -0.0005
-15 15 9 -1.4359 -0.0021
-15 17 1 0.3957 -0.0013
-15 17 2 -0.5598 0.0004
-15 17 3 -0.5562 -0.0003
-15 17 4 1.6983 -0.0007
-15 17 5 3.5334 -0.0004
-15 17 6 3.8373 0.0003
-15 17 7 -2.3220 0.0005
-15 17 8 0.8925 -0.0003
-15 19 1 -1.9262 0.0004
-15 19 2 0.2575 -0.0010
-15 19 3 -2.1242 0.0007
-15 19 4 -0.3521 -0.0000
-15 19 5 0.2565 0.0002
-15 19 6 1.8981 -0.0004
-15 19 7 1.8853 0.0000
-15 21 1 -0.3048 0.0011
-15 21 2 0.1936 -0.0008
-15 21 3 -1.6272 -0.0001
-15 21 4 -5.1887 -0.0008
-15 21 5 -1.9601 -0.0006
-15 23 1 3.0030 -0.0006
-15 23 2 -0.8065 0.0000
-14 0 2 2.2878 -0.0050
-14 0 4 1.2032 -0.0026
-14 0 6 0.7145 -0.0047
-14 0 8 -1.2634 0.0061
-14 0 10 -0.3601 -0.0011
-14 0 12 -1.1128 -0.0091
-14 2 1 -0.4468 0.0026
-14 2 2 -0.0929 0.0013
-14 2 3 1.0429 0.0006
-14 2 4 -1.8447 -0.0053
-14 2 5 -1.7478 -0.0030
-14 2 6 1.1541 0.0017
-14 2 8 -0.2330 0.0009
-14 2 9 -0.3963 0.0024
-14 2 10 -1.1158 -0.0028
-14 2 11 0.3406 0.0044
-14 2 12 0.3914 0.0084
-14 2 13 -3.1982 -0.0046
-14 4 1 -3.6493 0.0042
-14 4 2 1.7702 0.0001
-14 4 3 1.3595 -0.0008
-14 4 4 -1.4532 0.0042
-14 4 5 -0.8471 -0.0012
-14 4 6 -0.5680 0.0016
-14 4 7 2.3775 -0.0014
-14 4 8 1.4992 -0.0033
-14 4 9 -1.3673 0.0004
-14 4 10 0.7880 0.0011
-14 4 11 -1.6543 -0.0024
-14 4 12 2.1998 0.0021
-14 4 13 1.2388 -0.0018
-14 6 1 1.2099 -0.0015
-14 6 2 -1.0535 0.0013
-14 6 3 0.2089 -0.0002
-14 6 4 2.2150 0.0012
-14 6 5 -0.1395 0.0000
-14 6 6 -1.5653 -0.0000
-14 6 7 -1.7852 -0.0014
-14 6 8 1.1370 0.0015
-14 6 9 2.7951 0.0005
-14 6 10 -0.1001 -0.0034
-14 6 11 -0.7029 -0.0005
-14 6 12 0.0638 -0.0004
-14 6 13 3.8086 0.0005
-14 8 1 0.1215 0.0001
-14 8 2 -4.3288 0.0023
-14 8 3 1.2866 -0.0001
-14 8 4 0.0411 -0.0016
-14 8 5 -0.7566 0.0002
-14 8 6 0.5156 -0.0004
-14 8 7 0.2635 0.0016
-14 8 8 -0.5403 -0.0026
-14 8 9 -0.2823 0.0019
-14 8 10 -0.5007 -0.0005
-14 8 11 -0.3829 -0.0016
-14 8 12 -5.0063 0.0023
-14 8 13 -2.6874 0.0009
-14 10 1 0.2946 0.0001
-14 10 2 3.2659 -0.0012
-14 10 3 -0.6519 0.0007
-14 10 4 0.5863 -0.0001
-14 10 5 -1.0310 0.0013
-14 10 6 -1.4852 -0.0001
-14 10 7 0.1273 0.0006
-14 10 8 -0.6730 -0.0020
-14 10 9 0.9554 -0.0001
-14 10 10 1.9598 0.0028
-14 10 11 0.8370 -0.0006
-14 10 12 0.9977 0.0001
-14 12 1 0.4151 -0.0020
-14 12 2 -0.0003 0.0005
-14 12 3 -0.0657 0.0005
-14 12 4 2.7687 0.0006
-14 12 5 2.7954 -0.0011
-14 12 6 -1.7855 0.0014
-14 12 7 -2.4898 -0.0005
-14 12 8 -0.5894 0.0013
-14 12 9 0.5209 -0.0001
-14 12 10 1.3396 0.0008
-14 12 11 2.1303 -0.0010
-14 12 12 3.2853 -0.0003
-14 14 1 -1.4201 -0.0003
-14 14 2 -2.4935 -0.0001
-14 14 3 -0.4952 0.0000
-14 14 4 -0.5657 0.0004
-14 14 5 1.1990 0.0004
-14 14 6 0.6477 -0.0006
-14 14 7 1.0447 0.0010
-14 14 8 -0.6961 -0.0010
-14 14 9 -4.0101 -0.0012
-14 14 10 -0.3286 -0.0002
-14 14 11 -0.3760 -0.0017
-14 16 1 1.3899 -0.0001
-14 16 2 1.0857 -0.0005
-14 16 3 -1.1800 0.0001
-14 16 4 -0.9789 -0.0010
-14 16 5 0.9028 0.0002
-14 16 6 2.6644 -0.0001
-14 16 7 -1.5378 0.0011
-14 16 8 1.2120 -0.0002
-14 16 9 -1.2620 -0.0022
-14 16 10 -3.2527 0.0014
-14 18 1 -0.2631 0.0000
-14 18 2 0.2685 -0.0011
-14 18 3 -0.4330 0.0005
-14 18 4 1.4000 0.0003
-14 18 5 1.1088 0.0001
-14 18 6 2.5647 0.0001
-14 18 7 -0.4263 -0.0003
-14 18 8 0.7284 0.0013
-14 18 9 4.0854 0.0010
-14 20 1 -3.0084 0.0011
-14 20 2 -1.1089 -0.0009
-14 20 3 -1.3781 -0.0002
-14 20 4 -2.7877 0.0000
-14 20 5 -1.0376 -0.0009
-14 20 6 -2.0418 -0.0004
-14 20 7 3.1564 0.0001
-14 20 8 -1.0701 0.0009
-14 22 1 3.2552 0.0000
-14 22 2 -1.4775 0.0005
-14 22 3 -0.5063 -0.0008
-14 22 4 -3.3331 0.0005
-14 22 5 -0.9580 -0.0003
-14 22 6 0.5576 0.0012
-14 22 7 -0.7704 -0.0007
-14 24 1 3.4617 0.0007
-14 24 2 4.0485 0.0000
-14 24 3 0.6862 -0.0008
-14 24 4 1.0610 0.0007
-14 24 5 -1.8368 0.0002
-14 26 1 -1.9306 0.0011
-14 26 2 0.9957 0.0018
-13 1 1 -0.0729 0.0037
-13 1 2 1.9069 -0.0003
-13 1 3 0.6902 0.0017
-13 1 4 0.0898 -0.0063
-13 1 5 -0.7097 0.0009
-13 1 6 -0.7958 0.0059
-13 1 7 -0.5320 -0.0093
-13 1 8 -0.8007 0.0070
-13 1 9 2.1522 -0.0000
-13 1 10 -0.1364 -0.0029
-13 1 11 0.1760 0.0097
-13 1 12 0.0893 0.0046
-13 1 13 -1.6205 -0.0055
-13 1 14 0.5056 0.0011
-13 3 2 -1.0514 0.0031
-13 3 3 1.8768 -0.0022
-13 3 4 -1.1603 0.0012
-13 3 5 -0.3570 -0.0023
-13 3 8 0.2594 -0.0053
-13 3 9 -1.8531 0.0043
-13 3 10 -0.2573 -0.0017
-13 3 11 -0.0466 0.0001
-13 3 12 1.1538 0.0062
-13 3 13 -1.0356 -0.0028
-13 3 14 -0.4212 -0.0019
-13 5 2 0.8431 -0.0003
-13 5 4 -0.4934 0.0009
-13 5 7 0.8420 -0.0010
-13 5 8 1.2112 -0.0017
-13 5 9 -0.9346 0.0015
-13 5 10 0.7211 -0.0020
-13 5 11 -1.0095 -0.0034
-13 5 12 1.0038 -0.0007
-13 5 13 3.0952 0.0013
-13 5 14 -0.8761 0.0007
-13 7 1 1.7612 -0.0016
-13 7 2 -1.8955 0.0030
-13 7 3 0.7490 0.0019
-13 7 4 1.2790 -0.0016
-13 7 5 -0.8376 -0.0010
-13 7 6 -1.3992 0.0027
-13 7 7 -0.6995 0.0004
-13 7 8 0.1438 -0.0015
-13 7 9 1.8856 -0.0009
-13 7 11 -1.0518 -0.0005
-13 7 12 -1.8419 0.0028
-13 7 13 0.6326 0.0018
-13 7 14 -0.0195 -0.0008
-13 9 1 -1.7252 -0.0003
-13 9 2 -0.4985 -0.0003
-13 9 3 1.7495 0.0000
-13 9 4 0.4723 0.0008
-13 9 5 -0.4890 0.0004
-13 9 6 -0.5656 0.0002
-13 9 7 1.1374 0.0026
-13 9 8 0.4106 -0.0022
-13 9 9 -0.1400 0.0008
-13 9 10 -0.1209 0.0024
-13 9 11 0.4519 -0.0016
-13 9 12 -2.2475 -0.0002
-13 9 13 -0.7572 0.0008
-13 9 14 1.9797 -0.0010
-13 11 1 0.1020 -0.0013
-13 11 2 2.0031 -0.0015
-13 11 3 -1.2557 0.0008
-13 11 4 1.3303 0.0017
-13 11 6 -2.1162 -0.0016
-13 11 7 -2.2905 0.0005
-13 11 8 0.0084 0.0007
-13 11 9 2.1913 -0.0003
-13 11 10 1.8405 0.0019
-13 11 11 0.8060 -0.0010
-13 11 12 2.3104 -0.0006
-13 11 13 -0.1075 -0.0005
-13 13 1 -0.8294 -0.0010
-13 13 2 -2.1340 0.0004
-13 13 3 -0.4875 0.0003
-13 13 4 1.8578 0.0005
-13 13 5 2.7214 0.0007
-13 13 6 0.5613 0.0008
-13 13 7 -2.3371 0.0006
-13 13 8 -1.5485 0.0007
-13 13 9 -1.6907 -0.0023
-13 13 10 1.3291 -0.0004
-13 13 11 -0.1785 -0.0003
-13 13 12 -1.8558 -0.0007
-13 13 13 -1.8000 0.0014
-13 15 1 0.7318 0.0006
-13 15 2 -1.5532 -0.0016
-13 15 3 -0.4853 -0.0005
-13 15 4 -1.7937 -0.0016
-13 15 5 0.9324 0.0006
-13 15 6 2.9642 -0.0014
-13 15 7 1.5669 0.0007
-13 15 8 -0.0952 -0.0004
-13 15 9 -3.5477 -0.0012
-13 15 10 -1.3928 -0.0008
-13 15 11 0.0300 0.0006
-13 15 12 -0.3937 -0.0012
-13 17 1 1.9740 0.0010
-13 17 2 1.5109 -0.0009
-13 17 3 -1.0687 0.0001
-13 17 4 -0.8310 0.0005
-13 17 5 -0.1220 -0.0000
-13 17 6 2.0730 0.0001
-13 17 7 -0.1987 -0.0003
-13 17 8 0.7344 0.0015
-13 17 9 2.5142 0.0008
-13 17 10 -1.8370 0.0012
-13 17 11 1.2841 0.0018
-13 19 1 -2.1308 0.0008
-13 19 2 0.2780 -0.0005
-13 19 3 -0.7320 -0.0003
-13 19 4 0.2029 0.0012
-13 19 5 -0.7912 -0.0006
-13 19 6 -1.7611 0.0010
-13 19 7 2.0481 -0.0003
-13 19 8 0.3640 0.0018
-13 19 9 3.1061 0.0004
-13 19 10 0.8296 -0.0014
-13 19 11 1.3503 -0.0005
-13 21 1 -0.0784 0.0002
-13 21 2 -2.7866 0.0008
-13 21 3 0.5055 -0.0013
-13 21 4 -2.0455 -0.0006
-13 21 5 -0.7725 -0.0006
-13 21 6 -0.7089 -0.0005
-13 21 7 -0.6827 -0.0001
-13 21 8 -0.6317 -0.0005
-13 21 9 -2.3266 -0.0011
-13 23 1 4.2526 -0.0003
-13 23 2 2.0763 0.0006
-13 23 3 -2.5038 -0.0005
-13 23 4 -0.3190 0.0004
-13 23 5 -0.1522 0.0013
-13 23 6 1.5667 -0.0009
-13 23 7 -1.1973 -0.0011
-13 23 8 -1.9563 -0.0002
-13 25 1 -0.3834 0.0002
-13 25 2 4.9795 0.0003
-13 25 3 1.4854 -0.0008
-13 25 4 -0.4369 -0.0011
-13 25 5 -0.2950 -0.0001
-13 25 6 0.2444 -0.0006
-13 25 7 1.6488 0.0006
-13 27 1 -1.7233 0.0000
-13 27 2 -2.9556 0.0015
-13 27 3 4.8711 0.0011
-13 27 4 -0.2892 -0.0001
-12 0 2 1.1308 -0.0041
-12 0 4 -0.6062 -0.0081
-12 0 8 -0.5858 0.0112
-12 0 10 1.6842 -0.0004
-12 0 12 -0.2870 -0.0015
-12 0 14 0.0882 0.0019
-12 0 16 -1.2090 0.0046
-12 2 2 -0.1117 0.0057
-12 2 3 1.2004 -0.0007
-12 2 4 0.7478 0.0010
-12 2 5 1.0636 0.0005
-12 2 6 1.0012 0.0101
-12 2 7 -0.4053 -0.0040
-12 2 8 -0.0988 -0.0049
-12 2 9 1.3010 0.0034
-12 2 10 -0.2526 -0.0009
-12 2 11 -0.7295 0.0036
-12 2 12 1.4640 0.0059
-12 2 13 -1.0560 -0.0038
-12 2 14 -0.1155 -0.0072
-12 2 15 0.1983 0.0012
-12 2 16 -1.0197 -0.0020
-12 4 1 0.1824 -0.0024
-12 4 2 -0.4967 0.0020
-12 4 4 -0.0240 0.0013
-12 4 5 -0.4680 -0.0006
-12 4 7 -0.4168 0.0037
-12 4 9 -3.1951 0.0038
-12 4 10 -0.6635 -0.0020
-12 4 11 1.0477 -0.0035
-12 4 12 0.3981 0.0001
-12 4 13 1.3476 0.0019
-12 4 14 -0.2246 0.0014
-12 4 15 1.2959 -0.0002
-12 6 2 0.2233 -0.0022
-12 6 5 -0.9267 -0.0039
-12 6 6 -1.3416 -0.0009
-12 6 7 1.0081 -0.0007
-12 6 9 0.6034 -0.0016
-12 6 10 0.0229 0.0007
-12 6 11 -1.1924 -0.0009
-12 6 12 -0.8885 0.0016
-12 6 13 1.3709 0.0020
-12 6 14 -0.2596 0.0005
-12 6 15 -1.1820 -0.0019
-12 8 1 -1.6040 -0.0011
-12 8 2 -0.0524 0.0018
-12 8 3 2.1846 0.0002
-12 8 4 0.8185 0.0026
-12 8 5 0.6875 0.0004
-12 8 6 -1.2971 0.0026
-12 8 7 0.8558 0.0012
-12 8 8 0.8595 -0.0016
-12 8 9 1.3357 -0.0025
-12 8 10 -1.3715 0.0022
-12 8 11 -0.8819 0.0007
-12 8 12 -0.7064 0.0003
-12 8 13 0.6379 0.0007
-12 8 14 0.7180 -0.0012
-12 8 15 3.5047 -0.0001
-12 10 1 -0.8824 -0.0016
-12 10 2 0.5785 -0.0014
-12 10 3 1.0438 -0.0003
-12 10 5 -0.1703 -0.0002
-12 10 6 -1.4997 -0.0026
-12 10 7 -0.3615 0.0023
-12 10 8 1.9462 0.0006
-12 10 9 0.1894 0.0010
-12 10 10 0.1299 -0.0004
-12 10 11 1.0106 -0.0019
-12 10 12 0.3137 -0.0009
-12 10 13 -0.1734 -0.0001
-12 10 14 0.4179 0.0018
-12 10 15 -2.2639 0.0005
-12 12 1 -1.1532 0.0008
-12 12 2 0.1604 -0.0009
-12 12 4 1.1144 -0.0001
-12 12 6 0.4733 -0.0012
-12 12 7 -4.4008 0.0009
-12 12 9 1.0371 -0.0018
-12 12 10 1.6863 -0.0001
-12 12 11 -1.6174 0.0003
-12 12 12 -0.8880 -0.0010
-12 12 13 -2.3639 0.0006
-12 12 14 0.0284 -0.0004
-12 14 1 -0.1664 0.0007
-12 14 2 -2.8596 -0.0010
-12 14 3 0.1889 0.0002
-12 14 4 1.0710 -0.0007
-12 14 6 2.3981 0.0011
-12 14 7 0.5056 -0.0009
-12 14 8 -1.1904 0.0014
-12 14 9 -1.2364 -0.0015
-12 14 10 0.5757 -0.0012
-12 14 11 -0.1556 0.0016
-12 14 12 -1.7725 -0.0004
-12 14 13 1.2447 0.0007
-12 14 14 -0.5366 -0.0003
-12 16 1 3.4589 0.0008
-12 16 2 -0.9367 -0.0014
-12 16 3 0.1052 -0.0014
-12 16 4 -2.0008 -0.0004
-12 16 5 -0.1866 -0.0006
-12 16 6 1.7984 -0.0012
-12 16 7 2.7879 -0.0005
-12 16 8 -0.3060 0.0006
-12 16 9 -0.6073 0.0014
-12 16 10 -0.4536 0.0002
-12 16 11 2.0073 -0.0009
-12 16 12 0.9933 -0.0004
-12 16 13 0.5857 -0.0008
-12 18 1 0.1239 0.0011
-12 18 2 2.0072 0.0008
-12 18 3 -2.5114 -0.0004
-12 18 4 -0.7712 0.0017
-12 18 5 -0.6470 0.0000
-12 18 6 -1.6198 0.0009
-12 18 7 0.5539 -0.0003
-12 18 8 0.4389 0.0014
-12 18 9 1.9533 0.0008
-12 18 10 0.2218 0.0000
-12 18 11 0.9644 0.0006
-12 18 12 -0.9962 0.0003
-12 20 1 -1.5043 0.0002
-12 20 2 -0.5642 0.0007
-12 20 3 0.4216 -0.0011
-12 20 4 0.4129 -0.0004
-12 20 5 -1.5629 -0.0004
-12 20 6 -1.1301 0.0009
-12 20 7 -0.3596 -0.0002
-12 20 8 1.4295 -0.0003
-12 20 9 -1.1385 -0.0001
-12 20 10 -0.4581 -0.0009
-12 20 11 1.9022 -0.0006
-12 20 12 1.9588 0.0005
-12 22 1 1.6614 -0.0006
-12 22 2 -0.2474 0.0008
-12 22 3 0.4686 -0.0004
-12 22 4 -0.1311 -0.0010
-12 22 5 0.0794 0.0009
-12 22 6 1.1298 -0.0019
-12 22 7 -2.4076 -0.0006
-12 22 8 -1.6194 -0.0010
-12 22 9 -0.7181 0.0005
-12 22 10 -1.2131 -0.0002
-12 24 1 1.2013 -0.0006
-12 24 2 2.9768 0.0003
-12 24 3 -2.4723 0.0003
-12 24 4 -0.4316 -0.0006
-12 24 5 2.0207 0.0001
-12 24 6 -0.0345 -0.0001
-12 24 7 1.4530 -0.0009
-12 24 8 -0.5815 0.0003
-12 24 9 1.1577 0.0014
-12 26 1 -1.7718 -0.0000
-12 26 2 1.0958 0.0005
-12 26 3 2.8360 -0.0001
-12 26 4 -1.2726 -0.0001
-12 26 5 -1.5225 -0.0007
-12 26 6 0.8503 0.0022
-12 26 7 0.0249 0.0009
-12 26 8 0.3126 -0.0001
-12 28 1 0.5274 0.0002
-12 28 2 -2.8225 0.0005
-12 28 3 2.4312 0.0017
-12 28 4 -0.0289 0.0008
-12 28 5 -0.4328 0.0010
-12 28 6 -1.6844 0.0006
-12 30 1 0.8762 -0.0002
-12 30 2 1.0521 -0.0008
-11 1 1 -2.8286 0.0005
-11 1 2 -0.2385 -0.0009
-11 1 4 0.5078 -0.0050
-11 1 5 1.9253 -0.0029
-11 1 6 -1.8311 0.0043
-11 1 8 0.1252 -0.0023
-11 1 9 0.1565 0.0036
-11 1 11 -1.5037 0.0004
-11 1 12 -0.0816 0.0011
-11 1 13 -0.8598 0.0002
-11 1 14 -0.2914 -0.0067
-11 1 15 -1.3312 0.0019
-11 1 16 -1.6441 0.0038
-11 1 17 -1.8531 -0.0006
-11 3 1 -0.6269 -0.0040
-11 3 2 -0.3533 0.0050
-11 3 3 0.4989 0.0037
-11 3 4 0.5861 0.0049
-11 3 5 0.1685 0.0022
-11 3 6 1.4930 -0.0025
-11 3 8 0.1241 -0.0041
-11 3 9 -1.4607 0.0009
-11 3 10 -2.1880 0.0016
-11 3 11 0.6950 -0.0022
-11 3 12 2.1239 -0.0009
-11 3 13 0.7097 0.0001
-11 3 14 -0.2846 -0.0023
-11 3 15 1.1102 0.0001
-11 3 16 -0.2163 -0.0008
-11 5 1 3.4969 -0.0009
-11 5 2 -0.1284 -0.0019
-11 5 4 -0.4241 -0.0001
-11 5 5 -1.2652 -0.0034
-11 5 6 0.3434 0.0020
-11 5 9 -1.0395 -0.0008
-11 5 10 -0.8049 -0.0009
-11 5 12 -1.4272 0.0006
-11 5 13 0.8355 0.0015
-11 5 14 0.9845 0.0031
-11 5 15 -0.3350 -0.0035
-11 5 16 -0.1775 0.0015
-11 7 2 0.9680 -0.0027
-11 7 3 -0.4405 -0.0019
-11 7 4 0.4080 -0.0003
-11 7 5 1.9478 -0.0003
-11 7 7 1.3391 -0.0005
-11 7 8 -0.6074 -0.0008
-11 7 9 1.8841 -0.0034
-11 7 10 0.4662 0.0035
-11 7 11 -2.1844 0.0017
-11 7 12 -0.3998 -0.0006
-11 7 13 0.9266 0.0004
-11 7 14 0.5432 -0.0012
-11 7 15 1.8502 -0.0007
-11 7 16 0.8231 0.0004
-11 9 1 -1.6243 -0.0025
-11 9 3 1.5664 0.0004
-11 9 5 1.0142 0.0019
-11 9 6 -1.4886 -0.0017
-11 9 7 0.1314 0.0002
-11 9 8 2.7276 0.0019
-11 9 9 -0.0687 -0.0006
-11 9 10 -1.6395 -0.0013
-11 9 11 0.0503 0.0008
-11 9 12 0.7046 -0.0003
-11 9 13 0.6911 -0.0000
-11 9 14 -1.0093 0.0007
-11 9 15 2.1927 0.0006
-11 9 16 1.3574 -0.0020
-11 11 1 -0.0220 0.0013
-11 11 2 0.2420 -0.0013
-11 11 3 -0.6923 -0.0005
-11 11 4 -1.2835 -0.0014
-11 11 5 -2.1016 0.0004
-11 11 6 0.3982 -0.0009
-11 11 7 -2.4837 0.0018
-11 11 8 0.0703 -0.0003
-11 11 9 -0.5236 0.0000
-11 11 10 0.9415 -0.0023
-11 11 11 -0.5574 -0.0008
-11 11 12 -0.6204 0.0001
-11 11 13 -3.2670 0.0006
-11 11 14 0.2818 0.0010
-11 11 15 -4.4028 0.0005
-11 13 1 -1.8730 0.0027
-11 13 2 -0.5278 -0.0008
-11 13 3 -0.0891 0.0010
-11 13 4 1.6487 -0.0005
-11 13 5 0.9152 0.0013
-11 13 6 2.0206 0.0006
-11 13 7 -2.1133 -0.0011
-11 13 8 -2.1313 0.0014
-11 13 9 1.7876 -0.0013
-11 13 10 1.2781 -0.0011
-11 13 11 -1.9573 0.0017
-11 13 12 -1.2998 -0.0010
-11 13 13 1.0123 -0.0010
-11 13 14 0.6257 -0.0001
-11 13 15 1.2521 -0.0008
-11 15 1 3.0513 0.0002
-11 15 3 1.3344 -0.0007
-11 15 5 1.4313 -0.0012
-11 15 6 0.7672 0.0013
-11 15 7 3.6541 -0.0017
-11 15 8 -0.1489 0.0017
-11 15 9 0.2392 0.0018
-11 15 10 0.0227 0.0002
-11 15 11 2.5583 -0.0007
-11 15 12 -0.8625 0.0012
-11 15 13 2.7700 -0.0002
-11 15 14 -1.6854 0.0009
-11 15 15 0.0776 0.0009
-11 17 1 2.6614 -0.0005
-11 17 2 0.5240 0.0009
-11 17 3 -1.2259 -0.0016
-11 17 4 -2.1600 0.0002
-11 17 5 -0.9092 0.0002
-11 17 6 -0.9487 -0.0010
-11 17 7 0.8049 0.0007
-11 17 8 -0.5676 0.0001
-11 17 9 -0.4913 0.0006
-11 17 10 1.2229 0.0000
-11 17 11 0.3485 -0.0017
-11 17 12 -0.6329 0.0004
-11 17 13 -3.7847 -0.0008
-11 17 14 1.1679 0.0004
-11 19 1 -1.7711 0.0008
-11 19 2 1.0596 0.0010
-11 19 3 -2.4379 0.0001
-11 19 4 0.3383 -0.0002
-11 19 5 -0.6198 0.0002
-11 19 6 -1.6002 0.0011
-11 19 7 -1.1999 -0.0001
-11 19 8 1.5554 -0.0007
-11 19 9 -0.8944 0.0008
-11 19 10 0.5148 -0.0004
-11 19 11 1.2603 0.0011
-11 19 12 1.0008 0.0006
-11 19 13 -1.2690 -0.0010
-11 21 1 -0.1670 -0.0004
-11 21 2 0.9976 0.0001
-11 21 4 1.2476 -0.0008
-11 21 5 -1.6068 0.0000
-11 21 6 1.5164 -0.0002
-11 21 7 -1.7425 -0.0008
-11 21 8 -0.6181 -0.0007
-11 21 9 -0.6009 0.0008
-11 21 10 -1.5739 0.0001
-11 21 11 2.6113 -0.0009
-11 21 12 2.5982 -0.0017
-11 23 1 1.1618 -0.0009
-11 23 2 0.5668 0.0006
-11 23 3 0.2469 0.0008
-11 23 4 -0.1899 -0.0008
-11 23 5 2.6046 -0.0002
-11 23 6 0.3140 -0.0008
-11 23 7 0.3427 -0.0003
-11 23 8 -1.1528 -0.0002
-11 23 9 0.1423 -0.0001
-11 23 10 -0.9932 0.0000
-11 23 11 -3.8242 0.0000
-11 25 1 -1.0993 0.0001
-11 25 2 -0.1181 0.0002
-11 25 3 -1.9436 -0.0001
-11 25 4 -0.6383 0.0001
-11 25 5 0.3401 -0.0013
-11 25 6 -0.3783 0.0014
-11 25 7 1.9126 0.0005
-11 25 8 -0.1312 -0.0005
-11 25 9 0.1221 -0.0002
-11 25 10 0.1430 0.0024
-11 27 1 -0.9255 -0.0003
-11 27 2 0.3786 0.0001
-11 27 3 1.5533 0.0003
-11 27 4 -1.6182 0.0015
-11 27 5 -0.9966 0.0008
-11 27 6 -0.6723 0.0003
-11 27 7 -0.4351 0.0011
-11 27 8 -0.5505 -0.0006
-11 27 9 0.1415 0.0002
-11 29 1 2.6404 0.0001
-11 29 2 -0.7925 -0.0002
-11 29 3 1.6150 0.0012
-11 29 4 0.4479 -0.0005
-11 29 5 1.9580 0.0001
-11 29 6 0.7969 -0.0015
-11 29 7 0.8134 -0.0003
-11 31 1 -0.4587 0.0006
-11 31 2 1.4493 -0.0001
-11 31 3 -1.1583 -0.0010
-11 31 4 0.1449 -0.0005
-10 0 2 0.3714 0.0011
-10 0 4 2.0209 -0.0017
-10 0 6 -0.4232 0.0109
-10 0 10 2.8702 -0.0004
-10 0 12 -2.0181 0.0010
-10 0 14 0.2209 -0.0018
-10 0 16 -1.4867 0.0043
-10 2 1 -3.0267 -0.0068
-10 2 2 -0.4137 -0.0041
-10 2 3 0.9375 0.0030
-10 2 4 -0.1667 0.0004
-10 2 5 1.0865 -0.0016
-10 2 6 -0.3571 -0.0098
-10 2 7 -0.4795 0.0018
-10 2 8 -0.2592 0.0016
-10 2 9 -1.7244 -0.0013
-10 2 10 0.0457 0.0110
-10 2 11 -0.5302 -0.0056
-10 2 12 1.3965 -0.0047
-10 2 13 -0.1730 0.0032
-10 2 14 -0.7955 -0.0002
-10 2 15 0.3918 0.0004
-10 2 16 -0.6308 0.0026
-10 2 17 -1.2997 -0.0021
-10 4 1 2.1249 -0.0014
-10 4 2 -0.9266 0.0023
-10 4 3 -0.9532 0.0009
-10 4 4 -0.9536 0.0055
-10 4 5 -1.5997 -0.0005
-10 4 6 -0.6417 -0.0015
-10 4 7 -0.6846 -0.0002
-10 4 8 0.1018 0.0002
-10 4 9 -0.6066 -0.0035
-10 4 12 0.9267 -0.0010
-10 4 14 0.7290 0.0005
-10 4 15 0.1091 -0.0017
-10 4 16 0.0801 -0.0023
-10 4 17 -2.1329 0.0014
-10 6 1 1.4875 0.0016
-10 6 2 0.8336 -0.0018
-10 6 3 -0.5975 -0.0048
-10 6 6 0.5158 0.0027
-10 6 7 0.6474 0.0017
-10 6 8 -0.5015 -0.0017
-10 6 9 1.1251 -0.0014
-10 6 10 0.5215 0.0008
-10 6 11 -0.5125 0.0040
-10 6 13 -0.5120 0.0003
-10 6 14 2.0912 0.0007
-10 6 15 -0.4550 -0.0014
-10 6 16 0.1507 0.0021
-10 6 17 1.6870 0.0020
-10 8 1 -2.8370 -0.0013
-10 8 2 0.5338 -0.0019
-10 8 3 0.3286 0.0006
-10 8 4 0.6012 -0.0024
-10 8 6 -0.1719 -0.0053
-10 8 7 -0.1360 -0.0019
-10 8 8 0.3425 0.0043
-10 8 9 1.1202 -0.0013
-10 8 10 -0.5211 0.0002
-10 8 11 -1.6952 0.0008
-10 8 12 0.6565 -0.0013
-10 8 13 1.7571 0.0003
-10 8 14 -1.1240 -0.0002
-10 8 15 3.7360 0.0011
-10 8 16 -0.1898 -0.0009
-10 8 17 0.0303 -0.0011
-10 10 1 0.3986 0.0010
-10 10 2 -1.3923 0.0003
-10 10 3 -1.2126 0.0000
-10 10 4 -2.4933 -0.0013
-10 10 5 -0.9323 0.0005
-10 10 6 -0.2605 0.0019
-10 10 7 -0.3266 -0.0003
-10 10 8 1.9153 0.0004
-10 10 9 -1.7416 0.0007
-10 10 10 -0.8293 -0.0026
-10 10 11 -0.1036 0.0012
-10 10 12 -0.1399 0.0018
-10 10 13 -2.5513 -0.0002
-10 10 14 -1.3189 -0.0000
-10 10 15 -1.0541 0.0002
-10 10 16 1.7134 -0.0017
-10 10 17 -0.3469 0.0004
-10 12 1 -0.2922 0.0024
-10 12 2 0.7342 -0.0000
-10 12 3 -0.3085 -0.0011
-10 12 4 -0.5669 -0.0010
-10 12 5 -1.7161 0.0004
-10 12 6 1.5347 0.0011
-10 12 7 -1.5716 -0.0004
-10 12 8 -1.4535 -0.0013
-10 12 9 0.8900 -0.0005
-10 12 10 2.2359 -0.0019
-10 12 11 -1.3141 -0.0000
-10 12 12 -0.4034 0.0004
-10 12 13 -1.6160 -0.0012
-10 12 14 1.1854 0.0012
-10 12 15 -2.1090 -0.0012
-10 12 16 1.6685 0.0015
-10 14 1 0.4213 0.0012
-10 14 2 -0.0663 0.0001
-10 14 3 1.2748 0.0009
-10 14 4 1.2774 0.0005
-10 14 5 1.6770 -0.0010
-10 14 6 0.0311 0.0007
-10 14 7 1.0085 -0.0017
-10 14 8 -0.7106 0.0015
-10 14 10 -0.5109 -0.0004
-10 14 11 1.2043 -0.0005
-10 14 12 -0.7953 -0.0000
-10 14 13 4.2125 -0.0015
-10 14 14 -1.2168 0.0002
-10 14 15 1.2841 0.0004
-10 14 16 -1.9307 -0.0001
-10 16 2 -1.0248 0.0014
-10 16 3 0.4116 -0.0009
-10 16 4 -0.8875 0.0001
-10 16 5 -0.1985 -0.0006
-10 16 6 -0.4469 0.0009
-10 16 7 1.6658 0.0003
-10 16 8 -0.0356 0.0004
-10 16 9 -0.1299 0.0007
-10 16 10 0.1340 0.0010
-10 16 11 1.2589 -0.0014
-10 16 12 -1.3524 0.0014
-10 16 13 -1.5258 0.0015
-10 16 14 -1.0093 -0.0007
-10 16 15 -1.4867 0.0018
-10 18 1 -0.9740 -0.0008
-10 18 2 0.4283 0.0006
-10 18 3 -0.7375 0.0002
-10 18 4 -0.8296 -0.0011
-10 18 5 -0.9071 0.0012
-10 18 6 -0.7602 -0.0004
-10 18 7 -1.6190 0.0011
-10 18 8 0.4128 -0.0015
-10 18 9 -1.5016 -0.0002
-10 18 10 2.5292 -0.0006
-10 18 11 -1.4715 -0.0002
-10 18 12 1.0829 0.0009
-10 18 13 -2.3963 -0.0009
-10 18 14 2.1978 -0.0004
-10 18 15 0.4699 -0.0005
-10 20 1 -1.4335 0.0012
-10 20 2 0.7242 -0.0010
-10 20 3 -0.8047 0.0007
-10 20 4 1.9542 -0.0003
-10 20 5 -0.5371 -0.0011
-10 20 6 0.0998 0.0003
-10 20 7 -1.0096 -0.0009
-10 20 8 -0.3794 -0.0008
-10 20 9 -0.5735 0.0019
-10 20 10 -0.0947 0.0010
-10 20 11 3.3993 -0.0002
-10 20 12 1.3572 -0.0012
-10 20 13 1.2978 0.0007
-10 20 14 0.9040 -0.0006
-10 22 1 1.0599 -0.0011
-10 22 3 1.1372 0.0006
-10 22 4 0.5459 0.0003
-10 22 5 0.2418 -0.0006
-10 22 6 1.7154 0.0003
-10 22 7 -0.5108 -0.0003
-10 22 8 -1.7581 0.0003
-10 22 9 -0.2862 -0.0010
-10 22 10 -2.2728 -0.0006
-10 22 11 0.3484 -0.0008
-10 22 12 -0.1322 -0.0009
-10 22 13 -0.7514 0.0011
-10 24 1 -0.0700 0.0004
-10 24 2 -1.3972 0.0004
-10 24 3 -0.8693 0.0000
-10 24 4 -0.3805 -0.0001
-10 24 5 1.9145 -0.0011
-10 24 6 0.0454 0.0000
-10 24 7 2.5644 0.0014
-10 24 8 0.3780 -0.0010
-10 24 9 -1.1429 -0.0011
-10 24 10 -0.7784 0.0017
-10 24 11 -2.2860 -0.0000
-10 24 12 1.3912 0.0015
-10 26 1 -1.7756 0.0001
-10 26 2 -0.1161 -0.0004
-10 26 3 -1.7272 -0.0005
-10 26 4 -1.3243 0.0011
-10 26 5 -0.7323 0.0004
-10 26 6 -2.1434 -0.0005
-10 26 7 1.7691 0.0005
-10 26 8 -0.2075 0.0001
-10 26 9 1.2676 -0.0000
-10 26 10 0.2241 0.0011
-10 26 11 0.0387 0.0010
-10 28 1 1.2871 -0.0004
-10 28 2 1.1717 -0.0000
-10 28 3 1.8335 0.0006
-10 28 4 -1.1812 0.0009
-10 28 5 1.5111 0.0008
-10 28 6 -0.0042 -0.0008
-10 28 7 -2.5597 0.0002
-10 28 8 2.4594 0.0005
-10 28 9 -2.0711 0.0009
-10 30 1 1.5057 0.0008
-10 30 2 -0.2157 0.0003
-10 30 3 0.2377 0.0004
-10 30 4 0.6848 -0.0009
-10 30 5 -0.9927 -0.0005
-10 30 6 4.2685 -0.0007
-10 30 7 -0.3252 -0.0001
-10 32 1 -0.1843 0.0001
-10 32 2 0.6249 -0.0003
-10 32 3 -0.5280 -0.0010
-10 32 4 -2.2010 0.0006
-10 32 5 -3.2643 0.0012
-9 1 1 0.1733 -0.0030
-9 1 2 0.0980 -0.0035
-9 1 4 1.2100 0.0100
-9 1 5 -0.0623 -0.0049
-9 1 6 0.4537 -0.0008
-9 1 7 0.9201 0.0107
-9 1 8 0.0859 0.0032
-9 1 9 -1.2168 -0.0012
-9 1 10 0.2000 0.0114
-9 1 11 -0.1751 -0.0051
-9 1 12 -1.2256 -0.0067
-9 1 13 -0.6096 0.0066
-9 1 14 -0.2650 0.0064
-9 1 15 1.6377 -0.0019
-9 1 16 -0.5613 0.0034
-9 1 17 1.5612 0.0007
-9 1 18 0.6780 -0.0035
-9 3 2 0.0456 -0.0028
-9 3 3 0.6071 -0.0023
-9 3 4 -1.9723 -0.0004
-9 3 5 -0.7231 0.0006
-9 3 6 -1.4163 -0.0109
-9 3 7 0.3824 0.0003
-9 3 8 -0.0528 0.0085
-9 3 9 -0.7152 -0.0060
-9 3 10 0.2620 0.0036
-9 3 11 0.7980 -0.0012
-9 3 12 1.6019 -0.0022
-9 3 13 1.0802 -0.0022
-9 3 14 0.0864 0.0010
-9 3 15 0.6934 0.0006
-9 3 16 -0.4727 -0.0027
-9 3 17 -0.6873 0.0004
-9 3 18 -2.2771 0.0011
-9 5 1 0.3672 0.0012
-9 5 2 -0.7552 0.0023
-9 5 3 -0.9898 -0.0056
-9 5 4 1.3228 0.0039
-9 5 5 0.5190 0.0034
-9 5 6 -0.1990 0.0008
-9 5 7 -1.1027 -0.0023
-9 5 10 -0.9656 -0.0037
-9 5 11 0.6735 0.0057
-9 5 13 -0.7293 -0.0046
-9 5 14 2.0060 -0.0018
-9 5 15 -1.4620 0.0013
-9 5 16 0.6180 -0.0004
-9 5 17 -0.2951 0.0016
-9 5 18 0.0094 0.0001
-9 7 2 0.0780 -0.0008
-9 7 3 0.2964 0.0003
-9 7 4 2.1870 -0.0013
-9 7 5 0.9617 0.0037
-9 7 6 0.5989 -0.0018
-9 7 7 -0.4158 -0.0011
-9 7 8 -1.0753 0.0035
-9 7 9 1.4919 0.0005
-9 7 10 -0.1186 0.0003
-9 7 11 -0.9844 0.0018
-9 7 12 -0.7173 -0.0017
-9 7 13 -0.1394 0.0022
-9 7 14 0.2274 0.0017
-9 7 15 1.4444 -0.0002
-9 7 16 -0.1268 0.0019
-9 7 17 0.8043 -0.0011
-9 7 18 2.4020 0.0007
-9 9 2 -0.9578 -0.0019
-9 9 3 -1.1107 0.0014
-9 9 4 -1.0185 -0.0044
-9 9 5 0.8251 0.0018
-9 9 6 -0.0943 0.0002
-9 9 7 0.3259 -0.0018
-9 9 8 0.5324 0.0030
-9 9 9 -0.7741 -0.0002
-9 9 10 -0.8716 -0.0015
-9 9 11 -0.8922 -0.0005
-9 9 12 0.3053 0.0013
-9 9 13 0.4281 -0.0009
-9 9 14 -1.5201 -0.0014
-9 9 15 1.5631 0.0004
-9 9 16 -0.9382 -0.0007
-9 9 17 -0.3625 -0.0005
-9 11 1 1.3108 0.0015
-9 11 3 -1.6605 -0.0024
-9 11 4 -0.8247 0.0005
-9 11 5 -0.1131 -0.0007
-9 11 8 0.9460 -0.0025
-9 11 9 -0.8753 0.0008
-9 11 10 1.2849 -0.0001
-9 11 11 -0.5369 0.0011
-9 11 12 -0.2017 0.0019
-9 11 13 -3.1016 -0.0020
-9 11 14 0.1078 -0.0003
-9 11 15 -0.6378 -0.0006
-9 11 16 1.4377 -0.0000
-9 11 17 0.0981 0.0011
-9 13 1 -0.0928 -0.0008
-9 13 2 1.7955 0.0011
-9 13 3 0.2928 0.0006
-9 13 4 -1.1907 -0.0004
-9 13 5 -0.3133 -0.0007
-9 13 6 -0.4370 -0.0008
-9 13 8 -1.0643 -0.0009
-9 13 9 1.9928 0.0012
-9 13 10 1.0157 -0.0012
-9 13 11 0.8713 -0.0011
-9 13 12 0.1319 0.0008
-9 13 13 1.9994 -0.0006
-9 13 14 -0.5293 0.0009
-9 13 15 0.0827 -0.0005
-9 13 16 0.8168 0.0005
-9 13 17 -1.7652 -0.0011
-9 15 1 1.7637 0.0001
-9 15 2 1.0752 0.0004
-9 15 3 -0.1007 0.0004
-9 15 4 -0.7111 -0.0007
-9 15 5 0.8457 -0.0009
-9 15 6 -0.3651 0.0007
-9 15 7 -0.2538 0.0007
-9 15 8 -0.0239 0.0004
-9 15 9 0.6822 0.0007
-9 15 11 1.1104 -0.0008
-9 15 12 -0.9052 -0.0003
-9 15 13 0.9994 0.0009
-9 15 14 -1.2968 -0.0012
-9 15 15 -0.8968 0.0006
-9 15 16 -1.6439 -0.0008
-9 17 1 0.1447 -0.0016
-9 17 2 -0.1205 0.0013
-9 17 4 -0.3676 -0.0007
-9 17 5 -1.4014 0.0009
-9 17 7 -0.6256 0.0006
-9 17 8 0.2477 -0.0008
-9 17 9 -0.2651 -0.0016
-9 17 10 1.5415 0.0002
-9 17 11 -1.4730 0.0005
-9 17 12 0.5452 0.0015
-9 17 13 -1.5297 0.0013
-9 17 14 0.4848 -0.0010
-9 17 15 -0.3191 0.0003
-9 17 16 -0.5244 0.0016
-9 19 1 -1.8193 0.0007
-9 19 2 -0.2977 -0.0017
-9 19 3 1.8525 0.0008
-9 19 4 1.0641 0.0002
-9 19 5 -0.4388 -0.0006
-9 19 6 -0.2317 -0.0007
-9 19 7 -0.3449 0.0005
-9 19 8 -0.8696 -0.0011
-9 19 9 -1.1870 0.0012
-9 19 10 2.4511 0.0008
-9 19 11 0.5438 -0.0011
-9 19 12 1.1251 0.0000
-9 19 13 0.9152 -0.0005
-9 19 14 1.4068 0.0009
-9 19 15 0.5562 -0.0008
-9 21 1 0.5993 0.0006
-9 21 2 -0.1678 -0.0009
-9 21 3 -1.7649 0.0005
-9 21 4 2.0579 0.0005
-9 21 5 0.3946 -0.0021
-9 21 6 -0.1008 0.0001
-9 21 7 -0.1136 -0.0003
-9 21 8 -1.7002 0.0009
-9 21 9 -0.3887 -0.0003
-9 21 10 -1.5325 0.0000
-9 21 11 1.9146 -0.0002
-9 21 12 -0.9513 -0.0017
-9 21 13 -0.8369 0.0012
-9 21 14 0.4664 -0.0004
-9 23 1 0.1239 -0.0005
-9 23 2 -0.2260 0.0006
-9 23 4 -0.5624 0.0008
-9 23 5 0.5131 0.0001
-9 23 6 2.0141 0.0003
-9 23 7 0.3616 0.0010
-9 23 8 0.0121 -0.0006
-9 23 9 -1.4969 -0.0018
-9 23 10 -1.9671 -0.0010
-9 23 11 -0.2273 0.0005
-9 23 12 -0.0467 0.0005
-9 23 13 -0.4714 0.0002
-9 25 1 -0.4350 0.0008
-9 25 2 -0.6779 -0.0004
-9 25 3 -0.8361 -0.0010
-9 25 4 -0.8188 0.0003
-9 25 5 0.7786 0.0001
-9 25 6 -1.0423 -0.0015
-9 25 7 4.0531 0.0009
-9 25 8 0.3634 -0.0002
-9 25 9 0.5873 0.0000
-9 25 10 0.7125 0.0021
-9 25 11 -0.3032 0.0004
-9 25 12 2.3282 -0.0013
-9 27 1 0.1756 0.0000
-9 27 2 1.1545 -0.0003
-9 27 3 0.0325 0.0003
-9 27 4 -1.5134 0.0010
-9 27 5 0.0769 0.0007
-9 27 6 -2.2300 -0.0002
-9 27 7 -0.9031 -0.0009
-9 27 8 2.0960 0.0014
-9 27 9 -0.4713 0.0006
-9 27 10 -0.5200 -0.0018
-9 27 11 -1.3522 0.0007
-9 29 1 -0.3102 0.0004
-9 29 2 0.6986 0.0010
-9 29 3 0.7795 -0.0004
-9 29 4 -0.0296 -0.0002
-9 29 5 -0.7031 -0.0001
-9 29 6 2.0588 -0.0004
-9 29 7 -4.0155 0.0005
-9 29 8 1.2671 0.0005
-9 29 9 -2.2809 0.0001
-9 29 10 -1.4688 -0.0003
-9 31 1 0.7775 -0.0003
-9 31 2 -1.0646 -0.0001
-9 31 3 -0.1660 0.0002
-9 31 4 0.0427 -0.0008
-9 31 5 -1.7392 0.0012
-9 31 6 1.9991 -0.0003
-9 31 7 3.2973 -0.0004
-9 31 8 -0.6443 -0.0003
-9 33 1 3.9774 -0.0007
-9 33 2 1.4323 -0.0007
-9 33 3 1.3750 -0.0013
-9 33 4 -1.0684 0.0010
-9 33 5 0.3924 0.0010
-8 0 2 -2.7977 -0.0031
-8 0 4 1.8399 0.0190
-8 0 6 0.3980 -0.0000
-8 0 8 -0.2352 -0.0050
-8 0 10 -3.0684 0.0001
-8 0 12 -1.4907 -0.0068
-8 0 14 -1.2180 0.0065
-8 0 16 -0.2806 0.0004
-8 0 18 -2.2384 -0.0044
-8 2 2 1.4242 0.0047
-8 2 4 -0.9708 0.0075
-8 2 5 -1.2825 0.0028
-8 2 6 -0.7470 -0.0036
-8 2 9 -0.6862 -0.0059
-8 2 10 0.9506 0.0038
-8 2 11 -0.2709 0.0002
-8 2 12 -0.1952 -0.0039
-8 2 13 -0.1449 0.0001
-8 2 14 0.4969 0.0038
-8 2 15 2.5293 -0.0005
-8 2 16 -0.6183 -0.0033
-8 2 17 1.9744 0.0020
-8 2 18 -0.8117 -0.0007
-8 2 19 -3.2717 -0.0009
-8 4 3 0.1976 -0.0053
-8 4 4 -0.1580 -0.0069
-8 4 6 -0.3673 -0.0041
-8 4 8 0.8770 -0.0024
-8 4 9 0.2935 0.0004
-8 4 10 1.6093 -0.0012
-8 4 11 0.6063 0.0007
-8 4 13 0.6926 -0.0040
-8 4 14 1.5518 -0.0031
-8 4 15 -1.2983 0.0032
-8 4 16 -0.0074 0.0004
-8 4 17 -0.3165 -0.0001
-8 4 18 0.4873 0.0019
-8 4 19 -1.5772 -0.0003
-8 6 2 -2.6730 0.0008
-8 6 3 -0.7738 -0.0001
-8 6 6 0.7066 -0.0013
-8 6 7 -1.4446 -0.0034
-8 6 8 -0.3035 -0.0006
-8 6 9 0.6254 0.0052
-8 6 10 -1.3070 -0.0022
-8 6 11 0.1378 0.0026
-8 6 12 -0.6369 -0.0025
-8 6 13 -1.5483 -0.0013
-8 6 14 0.3267 0.0020
-8 6 15 0.3116 0.0016
-8 6 16 1.4961 0.0008
-8 6 17 -0.1780 -0.0005
-8 6 18 2.0807 0.0004
-8 8 1 1.5103 0.0007
-8 8 3 -0.3309 0.0025
-8 8 4 -0.6496 -0.0029
-8 8 5 -1.2189 0.0001
-8 8 6 -0.1860 0.0020
-8 8 7 1.3308 -0.0011
-8 8 8 -0.7014 0.0025
-8 8 9 0.3516 -0.0004
-8 8 10 -0.5163 -0.0005
-8 8 11 -0.4639 -0.0001
-8 8 12 -0.4502 0.0009
-8 8 13 0.1755 0.0017
-8 8 14 -0.5613 -0.0007
-8 8 15 0.0184 -0.0016
-8 8 16 -1.0963 0.0013
-8 8 17 -0.2044 -0.0013
-8 8 18 1.6270 0.0002
-8 10 1 1.4781 0.0021
-8 10 2 0.2898 -0.0001
-8 10 3 -0.9500 -0.0023
-8 10 4 1.4492 -0.0002
-8 10 5 1.8668 0.0013
-8 10 6 0.0378 0.0021
-8 10 7 -0.1005 -0.0002
-8 10 8 0.7895 -0.0022
-8 10 9 -1.2322 -0.0007
-8 10 10 0.1487 0.0016
-8 10 11 -0.5327 -0.0018
-8 10 12 0.4068 0.0012
-8 10 13 -0.7803 -0.0031
-8 10 14 -0.1060 -0.0023
-8 10 15 0.9506 0.0007
-8 10 16 -2.3272 -0.0004
-8 10 17 1.2680 0.0013
-8 10 18 -2.1773 -0.0001
-8 12 1 0.2677 -0.0029
-8 12 2 0.2305 0.0020
-8 12 3 -1.0163 0.0005
-8 12 4 -0.7067 0.0009
-8 12 5 0.7479 -0.0014
-8 12 6 -0.5656 -0.0002
-8 12 7 0.6290 -0.0009
-8 12 8 0.0653 -0.0010
-8 12 9 1.2113 0.0018
-8 12 11 0.4980 0.0006
-8 12 12 0.0785 0.0009
-8 12 13 -0.7657 -0.0002
-8 12 14 -0.7879 -0.0003
-8 12 15 1.6627 0.0005
-8 12 16 1.9810 -0.0001
-8 12 17 -2.5868 0.0009
-8 12 18 -0.3830 -0.0005
-8 14 1 -0.3883 -0.0009
-8 14 3 -1.2619 0.0012
-8 14 4 -3.3507 -0.0017
-8 14 5 -0.2140 -0.0001
-8 14 6 -0.4512 -0.0010
-8 14 8 -0.2386 -0.0011
-8 14 9 0.3798 0.0002
-8 14 10 -0.3574 0.0000
-8 14 11 1.1030 -0.0004
-8 14 12 0.0420 0.0005
-8 14 13 1.0064 0.0017
-8 14 14 -0.8404 0.0000
-8 14 15 -1.4446 -0.0016
-8 14 16 1.3877 0.0005
-8 14 17 -1.4468 -0.0029
-8 16 2 1.8024 -0.0004
-8 16 3 -0.2600 0.0003
-8 16 4 0.3269 -0.0010
-8 16 5 -0.0224 0.0002
-8 16 6 1.3200 0.0020
-8 16 7 -1.8578 0.0011
-8 16 8 0.5465 0.0000
-8 16 9 0.1976 -0.0025
-8 16 10 -0.9700 0.0006
-8 16 11 -1.1791 0.0008
-8 16 12 0.5174 -0.0007
-8 16 13 -0.2936 0.0007
-8 16 14 0.1114 -0.0009
-8 16 15 -0.5699 -0.0005
-8 16 16 -1.1653 0.0008
-8 16 17 4.1756 0.0008
-8 18 1 -1.0271 -0.0000
-8 18 2 -0.3968 0.0002
-8 18 3 5.0500 0.0016
-8 18 4 -0.1285 0.0016
-8 18 5 -1.7086 -0.0002
-8 18 6 1.0780 0.0002
-8 18 7 0.6279 -0.0009
-8 18 9 0.4019 -0.0003
-8 18 10 2.0290 0.0003
-8 18 11 -0.0599 -0.0001
-8 18 12 0.6360 0.0008
-8 18 13 1.0183 0.0008
-8 18 14 -0.2789 0.0002
-8 18 15 0.3858 0.0005
-8 18 16 0.3109 0.0001
-8 20 1 0.4271 0.0008
-8 20 4 1.7502 0.0008
-8 20 5 0.5311 -0.0017
-8 20 6 -1.1767 -0.0011
-8 20 7 1.0066 0.0017
-8 20 8 -1.8154 0.0010
-8 20 9 -1.7174 0.0001
-8 20 10 0.9065 0.0003
-8 20 11 0.3276 -0.0010
-8 20 12 -0.7379 -0.0009
-8 20 13 -0.2487 0.0001
-8 20 14 0.9353 0.0012
-8 20 15 -0.1749 -0.0004
-8 22 2 -1.0679 -0.0002
-8 22 3 -3.7056 0.0005
-8 22 4 1.1801 -0.0003
-8 22 6 0.5965 0.0006
-8 22 7 -0.3085 0.0001
-8 22 8 0.9405 0.0007
-8 22 9 -1.0430 -0.0018
-8 22 10 -2.2456 -0.0020
-8 22 11 0.4598 0.0017
-8 22 12 -0.5228 -0.0003
-8 22 13 -0.8896 0.0001
-8 22 14 -0.0508 -0.0005
-8 22 15 0.7001 -0.0006
-8 24 1 -0.3569 -0.0001
-8 24 2 -0.0841 -0.0001
-8 24 3 0.2659 -0.0018
-8 24 4 -1.5417 0.0011
-8 24 5 0.0123 0.0013
-8 24 6 1.6685 -0.0012
-8 24 7 1.2628 0.0004
-8 24 8 0.0852 -0.0004
-8 24 9 0.5886 0.0005
-8 24 10 0.0280 0.0001
-8 24 11 1.1825 0.0001
-8 24 12 0.0918 -0.0002
-8 24 13 1.0188 0.0002
-8 24 14 -1.9234 0.0007
-8 26 1 1.9587 0.0006
-8 26 2 1.0973 -0.0003
-8 26 3 -0.2210 0.0002
-8 26 4 -0.2166 -0.0002
-8 26 5 0.3725 -0.0002
-8 26 6 -1.6807 -0.0005
-8 26 7 2.7427 -0.0006
-8 26 8 0.7408 0.0012
-8 26 9 0.3375 0.0006
-8 26 10 0.8426 0.0000
-8 26 11 -1.2428 -0.0004
-8 26 12 1.6960 -0.0009
-8 26 13 0.4324 -0.0007
-8 28 1 -1.5066 0.0009
-8 28 2 0.9968 0.0006
-8 28 3 -0.0300 -0.0003
-8 28 5 -1.6894 -0.0001
-8 28 6 -0.6956 0.0007
-8 28 7 -3.5565 -0.0005
-8 28 8 1.5584 0.0007
-8 28 9 -2.6482 0.0002
-8 28 10 -1.9523 -0.0015
-8 28 11 0.0783 -0.0007
-8 28 12 -0.3506 0.0023
-8 30 1 -2.1083 -0.0009
-8 30 2 -1.2380 0.0010
-8 30 3 1.0316 -0.0009
-8 30 4 0.6321 -0.0013
-8 30 5 -1.0036 0.0009
-8 30 6 -0.0781 -0.0007
-8 30 7 0.0846 0.0006
-8 30 8 -0.2010 0.0001
-8 30 9 1.0641 0.0000
-8 30 10 -0.7816 0.0007
-8 32 1 5.5395 -0.0007
-8 32 2 -0.0798 -0.0007
-8 32 3 0.6553 0.0008
-8 32 4 1.3020 0.0002
-8 32 5 1.7776 0.0009
-8 32 6 1.0375 0.0005
-8 32 7 2.6284 -0.0008
-8 32 8 1.6105 -0.0010
-8 34 1 1.1563 -0.0003
-8 34 2 2.1205 0.0010
-8 34 3 -0.0734 -0.0014
-8 34 4 -0.7143 0.0004
-8 34 5 0.4238 -0.0008
-8 34 6 -1.3605 0.0003
-8 36 1 -9.6405 -0.0003
-7 1 1 3.1146 0.0088
-7 1 3 -0.9626 -0.0071
-7 1 5 -1.7376 -0.0023
-7 1 6 -0.9861 -0.0045
-7 1 7 0.6042 -0.0025
-7 1 8 0.6146 0.0102
-7 1 10 -2.1185 -0.0110
-7 1 11 -0.9600 0.0022
-7 1 12 -0.9354 -0.0073
-7 1 13 -0.6241 -0.0043
-7 1 14 -0.7779 0.0028
-7 1 15 2.3748 0.0041
-7 1 16 -0.8006 -0.0059
-7 1 17 0.3221 0.0007
-7 1 18 -3.1421 -0.0009
-7 1 19 -5.4826 -0.0010
-7 3 1 -0.3476 0.0050
-7 3 4 -1.4733 -0.0057
-7 3 5 0.8166 0.0115
-7 3 6 -0.2667 0.0050
-7 3 8 0.3100 -0.0014
-7 3 9 0.4575 -0.0004
-7 3 13 0.3262 -0.0007
-7 3 14 1.9201 -0.0048
-7 3 15 -0.1145 -0.0010
-7 3 16 -0.2966 0.0027
-7 3 17 1.0111 0.0000
-7 3 18 1.9656 0.0012
-7 3 19 -4.3654 -0.0010
-7 5 1 -2.8211 -0.0032
-7 5 2 -0.7380 -0.0054
-7 5 3 0.0836 0.0012
-7 5 4 1.0125 -0.0037
-7 5 5 2.3252 -0.0003
-7 5 6 0.7442 -0.0022
-7 5 7 -1.9753 -0.0014
-7 5 8 -1.0075 -0.0009
-7 5 9 0.7525 0.0058
-7 5 10 0.6188 0.0006
-7 5 11 0.9327 -0.0035
-7 5 12 0.0975 0.0022
-7 5 13 -0.0660 -0.0015
-7 5 14 -0.1167 0.0031
-7 5 15 -0.0515 0.0021
-7 5 16 1.0165 0.0009
-7 5 17 -0.2807 -0.0013
-7 5 18 1.9077 0.0001
-7 5 19 2.3568 0.0001
-7 7 2 -2.9591 0.0028
-7 7 3 -1.1029 0.0005
-7 7 4 -0.8036 0.0007
-7 7 5 -1.7424 -0.0061
-7 7 6 0.8471 0.0018
-7 7 7 1.6429 -0.0006
-7 7 8 0.4873 0.0013
-7 7 9 -0.3023 0.0038
-7 7 10 -1.4307 -0.0030
-7 7 11 -0.2212 0.0013
-7 7 12 -1.0905 -0.0014
-7 7 13 -1.1236 -0.0002
-7 7 14 0.1347 0.0002
-7 7 15 0.2199 0.0005
-7 7 16 1.5253 -0.0003
-7 7 17 -0.9968 0.0008
-7 7 18 1.5684 0.0005
-7 7 19 2.2805 0.0005
-7 9 4 0.2085 -0.0001
-7 9 5 -0.7351 0.0015
-7 9 6 -0.4932 0.0010
-7 9 7 -0.0540 0.0002
-7 9 8 0.3647 -0.0046
-7 9 9 -0.2779 -0.0024
-7 9 11 0.2384 -0.0013
-7 9 12 0.4911 0.0013
-7 9 13 0.1593 0.0002
-7 9 14 0.0743 -0.0033
-7 9 15 -1.1417 -0.0014
-7 9 16 -3.4053 0.0008
-7 9 17 1.8005 -0.0001
-7 9 18 -1.3538 -0.0008
-7 9 19 0.4689 -0.0004
-7 11 1 1.0549 -0.0028
-7 11 2 1.7061 -0.0007
-7 11 3 -0.5938 0.0001
-7 11 4 2.3974 0.0014
-7 11 5 1.8523 0.0005
-7 11 6 -1.0335 -0.0020
-7 11 7 -0.7286 0.0007
-7 11 9 0.5289 -0.0006
-7 11 10 0.2655 0.0019
-7 11 11 -0.1784 -0.0026
-7 11 13 -0.4553 -0.0012
-7 11 14 -0.6434 -0.0010
-7 11 15 2.9181 0.0022
-7 11 16 -1.2754 -0.0009
-7 11 17 -1.2510 0.0010
-7 11 18 -1.8954 0.0010
-7 13 1 -1.4685 -0.0014
-7 13 3 -0.7131 0.0026
-7 13 4 -2.6256 -0.0008
-7 13 5 0.2570 -0.0011
-7 13 6 0.2361 -0.0006
-7 13 7 1.6861 -0.0004
-7 13 8 0.4004 -0.0002
-7 13 9 0.4508 0.0011
-7 13 10 0.9306 0.0008
-7 13 12 -0.0646 0.0008
-7 13 13 -0.6640 0.0018
-7 13 14 -0.5441 -0.0000
-7 13 15 -0.2177 -0.0016
-7 13 16 4.0938 0.0015
-7 13 17 -4.2082 -0.0011
-7 13 18 0.9608 0.0006
-7 15 1 -0.5317 0.0005
-7 15 2 1.7349 -0.0019
-7 15 3 -2.5845 -0.0008
-7 15 4 -0.8166 -0.0008
-7 15 5 0.3699 0.0014
-7 15 6 0.6266 0.0009
-7 15 7 -2.3743 0.0019
-7 15 8 1.1833 -0.0006
-7 15 9 -1.1557 -0.0025
-7 15 10 -0.5026 0.0006
-7 15 11 -0.0396 0.0012
-7 15 13 0.5038 0.0009
-7 15 14 0.2839 0.0002
-7 15 15 -0.9495 -0.0023
-7 15 16 -0.2057 -0.0000
-7 15 17 4.2477 -0.0018
-7 15 18 -0.1124 -0.0005
-7 17 1 0.5213 0.0016
-7 17 2 1.2985 -0.0006
-7 17 4 0.0120 0.0011
-7 17 5 -0.5842 -0.0004
-7 17 6 0.6270 0.0005
-7 17 7 -0.8801 -0.0013
-7 17 8 -0.6552 0.0005
-7 17 10 -0.5546 -0.0001
-7 17 11 -0.7012 0.0005
-7 17 12 0.6709 -0.0015
-7 17 13 0.6013 0.0002
-7 17 14 -0.7293 -0.0003
-7 17 15 0.4587 0.0009
-7 17 16 -0.7937 -0.0001
-7 17 17 1.6782 0.0027
-7 19 1 0.7178 -0.0000
-7 19 2 -1.3595 0.0009
-7 19 3 4.6582 -0.0003
-7 19 6 0.0401 -0.0015
-7 19 9 -0.2714 0.0003
-7 19 10 1.6553 -0.0004
-7 19 11 0.6000 -0.0004
-7 19 12 -1.0111 0.0006
-7 19 13 0.0946 0.0008
-7 19 14 -0.3471 0.0007
-7 19 15 -0.7781 0.0007
-7 19 16 0.5984 -0.0018
-7 21 4 2.3063 -0.0014
-7 21 6 -0.5503 0.0007
-7 21 7 0.7518 0.0022
-7 21 9 -2.7114 -0.0016
-7 21 10 -0.5811 -0.0015
-7 21 11 -0.6480 0.0012
-7 21 12 0.0056 -0.0001
-7 21 13 -0.3297 -0.0005
-7 21 14 0.8401 0.0007
-7 21 15 0.5149 -0.0008
-7 21 16 0.3195 0.0007
-7 23 1 -1.5899 0.0012
-7 23 3 -0.9534 0.0000
-7 23 4 -0.4148 0.0004
-7 23 5 -0.3037 0.0013
-7 23 6 1.6029 0.0001
-7 23 7 -0.4931 -0.0017
-7 23 8 1.9032 0.0001
-7 23 9 1.1777 0.0005
-7 23 10 -1.3539 -0.0012
-7 23 11 1.6068 0.0010
-7 23 12 -0.0777 0.0001
-7 23 13 -0.0520 -0.0006
-7 23 14 -0.6015 0.0005
-7 23 15 -0.5312 -0.0003
-7 25 1 1.9765 -0.0011
-7 25 2 0.8986 0.0004
-7 25 3 0.8177 -0.0015
-7 25 4 -0.4919 0.0004
-7 25 5 -0.8494 0.0004
-7 25 6 0.2058 -0.0007
-7 25 7 1.0671 0.0004
-7 25 8 -0.8575 0.0005
-7 25 9 1.5160 0.0014
-7 25 10 1.0397 -0.0001
-7 25 11 -0.3563 -0.0015
-7 25 12 -0.2576 -0.0004
-7 25 13 0.3363 0.0004
-7 25 14 -0.3519 -0.0002
-7 27 1 0.2011 0.0013
-7 27 2 1.6153 0.0003
-7 27 4 0.0626 -0.0007
-7 27 5 -0.8386 -0.0013
-7 27 6 -1.1536 0.0010
-7 27 7 0.3158 -0.0008
-7 27 8 -0.1546 0.0003
-7 27 9 -2.0017 -0.0002
-7 27 10 -0.3249 -0.0009
-7 27 11 -0.7373 -0.0005
-7 27 12 2.2676 0.0009
-7 27 13 -0.6510 -0.0007
-7 29 1 -3.2211 -0.0005
-7 29 2 -1.5799 0.0005
-7 29 3 1.8083 -0.0019
-7 29 4 -1.5742 0.0001
-7 29 5 -1.0929 0.0008
-7 29 6 -1.6706 -0.0001
-7 29 7 -1.7197 0.0002
-7 29 8 0.8514 0.0001
-7 29 9 -0.9219 0.0005
-7 29 10 -0.9748 -0.0001
-7 29 11 0.9283 -0.0004
-7 29 12 0.0343 0.0008
-7 31 1 2.2033 -0.0010
-7 31 2 -0.4645 0.0004
-7 31 3 1.8176 0.0007
-7 31 4 2.8188 -0.0012
-7 31 5 1.8316 0.0008
-7 31 6 -0.3616 0.0001
-7 31 7 1.8703 0.0001
-7 31 8 1.2722 -0.0003
-7 31 9 2.3041 0.0012
-7 31 10 -1.0872 0.0006
-7 33 1 4.0567 0.0003
-7 33 2 1.5451 0.0004
-7 33 3 -1.9932 0.0003
-7 33 4 0.6498 0.0009
-7 33 5 1.4319 -0.0008
-7 33 6 2.6083 0.0000
-7 33 7 -1.7573 0.0001
-7 33 8 -1.3842 -0.0002
-7 35 1 -5.4703 -0.0009
-7 35 2 -0.5424 0.0012
-7 35 3 -0.8164 -0.0001
-7 35 4 -1.5949 -0.0013
-7 35 5 -1.1574 -0.0005
-7 35 6 -1.8299 0.0002
-6 0 6 -2.7606 -0.0062
-6 0 14 -1.0947 0.0039
-6 0 16 -1.8903 -0.0062
-6 0 18 -3.7093 -0.0008
-6 0 20 4.1816 -0.0021
-6 2 6 -0.3192 0.0072
-6 2 7 -2.6676 -0.0064
-6 2 8 1.0344 -0.0060
-6 2 9 -1.0297 0.0046
-6 2 10 -0.0597 -0.0092
-6 2 11 -0.9099 0.0030
-6 2 12 0.6216 -0.0005
-6 2 13 0.0710 -0.0027
-6 2 14 1.0795 -0.0070
-6 2 16 -0.2110 0.0041
-6 2 17 -1.3845 -0.0009
-6 2 18 0.2155 0.0031
-6 2 19 -7.9132 -0.0013
-6 2 20 -0.6214 -0.0006
-6 4 2 -1.2726 -0.0018
-6 4 4 -0.9381 0.0016
-6 4 6 0.2012 0.0037
-6 4 8 -1.9398 -0.0042
-6 4 10 1.7136 0.0089
-6 4 11 0.8762 -0.0028
-6 4 12 0.5307 0.0042
-6 4 14 -0.2612 0.0012
-6 4 16 0.2459 0.0025
-6 4 17 1.2371 -0.0003
-6 4 18 2.3502 -0.0022
-6 4 19 1.0721 -0.0003
-6 4 20 -1.7094 0.0010
-6 6 2 -0.0811 -0.0011
-6 6 6 0.8101 0.0008
-6 6 7 0.4094 0.0036
-6 6 8 -0.4665 0.0028
-6 6 9 -1.0051 0.0035
-6 6 11 0.0709 -0.0047
-6 6 12 -1.3507 0.0018
-6 6 13 -0.4738 -0.0008
-6 6 14 0.1114 0.0021
-6 6 16 0.9710 -0.0028
-6 6 17 -1.5778 0.0004
-6 6 18 0.9430 0.0001
-6 6 19 3.4503 0.0006
-6 6 20 0.6110 -0.0009
-6 8 2 -0.6227 0.0035
-6 8 3 0.6247 -0.0013
-6 8 6 1.6341 0.0005
-6 8 7 0.4030 0.0005
-6 8 9 -0.3573 0.0001
-6 8 11 -0.3242 0.0023
-6 8 12 0.5860 -0.0011
-6 8 13 0.1292 0.0002
-6 8 14 1.0396 -0.0030
-6 8 15 -1.0570 -0.0003
-6 8 16 0.2765 0.0016
-6 8 17 0.9831 0.0019
-6 8 18 -0.0036 0.0007
-6 8 19 0.4580 -0.0006
-6 10 4 1.1662 0.0009
-6 10 5 -0.9547 0.0007
-6 10 6 -1.6073 -0.0045
-6 10 7 -1.6911 0.0015
-6 10 8 -2.1539 -0.0012
-6 10 9 1.4015 -0.0022
-6 10 11 0.9272 -0.0026
-6 10 12 0.2931 -0.0004
-6 10 13 0.4355 0.0012
-6 10 15 0.4383 -0.0004
-6 10 16 -2.9521 -0.0010
-6 10 17 0.4184 -0.0014
-6 10 18 -1.5346 0.0001
-6 10 19 -0.8642 -0.0008
-6 12 1 -0.0779 -0.0005
-6 12 2 0.6826 -0.0023
-6 12 3 0.0552 0.0016
-6 12 4 0.9954 0.0001
-6 12 5 0.8823 -0.0003
-6 12 6 0.2869 -0.0013
-6 12 7 2.0752 -0.0001
-6 12 9 -0.1926 -0.0014
-6 12 11 -1.3526 -0.0011
-6 12 12 -0.6117 -0.0007
-6 12 13 -1.5255 0.0001
-6 12 14 0.1255 0.0008
-6 12 15 1.0787 0.0004
-6 12 16 1.8504 0.0011
-6 12 17 -4.1465 -0.0001
-6 12 18 -1.2796 0.0013
-6 12 19 0.1980 0.0012
-6 14 1 -0.9921 0.0014
-6 14 2 -1.0209 -0.0001
-6 14 3 -0.2805 0.0002
-6 14 4 -0.1657 0.0001
-6 14 5 0.6973 -0.0001
-6 14 6 1.1509 0.0010
-6 14 8 1.9854 -0.0002
-6 14 10 0.6330 0.0013
-6 14 11 0.7542 0.0034
-6 14 12 0.2692 0.0008
-6 14 13 -0.1945 0.0004
-6 14 14 0.4207 0.0002
-6 14 15 -0.4818 -0.0020
-6 14 16 1.9887 0.0002
-6 14 17 1.8555 0.0002
-6 14 18 0.0359 -0.0006
-6 16 1 -0.2715 0.0001
-6 16 2 1.7399 -0.0017
-6 16 3 -3.4485 -0.0010
-6 16 4 -0.1786 0.0012
-6 16 5 0.7933 0.0025
-6 16 9 -0.2951 -0.0020
-6 16 11 0.1715 0.0005
-6 16 12 0.7544 -0.0018
-6 16 13 1.3622 0.0007
-6 16 15 0.9463 0.0003
-6 16 16 -1.1331 -0.0015
-6 16 17 3.9498 -0.0004
-6 16 18 0.6594 -0.0009
-6 18 1 1.3719 0.0017
-6 18 4 -2.2789 0.0011
-6 18 5 -1.4325 -0.0014
-6 18 6 0.0277 -0.0016
-6 18 7 0.4687 -0.0029
-6 18 8 -1.2716 0.0008
-6 18 9 1.9393 0.0003
-6 18 10 0.0273 -0.0009
-6 18 11 -0.3815 0.0001
-6 18 12 -0.4397 -0.0005
-6 18 13 -0.9808 -0.0002
-6 18 14 -0.8144 0.0007
-6 18 15 -1.4219 0.0006
-6 18 16 0.7432 0.0000
-6 18 17 -2.7674 0.0013
-6 20 2 0.5163 0.0010
-6 20 4 -0.2493 -0.0008
-6 20 5 0.4456 0.0011
-6 20 6 0.5246 0.0004
-6 20 7 0.8369 0.0013
-6 20 8 -1.0475 -0.0003
-6 20 9 -1.6771 -0.0006
-6 20 10 0.8360 -0.0015
-6 20 11 0.4879 0.0007
-6 20 12 -0.8760 0.0018
-6 20 13 0.2117 0.0005
-6 20 14 0.5062 0.0000
-6 20 15 -0.0068 0.0001
-6 20 16 -0.6615 0.0001
-6 20 17 -0.1378 -0.0018
-6 22 1 -0.8210 0.0016
-6 22 2 0.8011 -0.0017
-6 22 3 -1.6466 0.0009
-6 22 4 1.5939 -0.0010
-6 22 5 1.5771 0.0015
-6 22 7 -0.1842 -0.0007
-6 22 8 1.9719 0.0010
-6 22 9 -1.1589 -0.0001
-6 22 10 -1.1023 -0.0010
-6 22 11 0.3328 0.0012
-6 22 12 1.0354 -0.0005
-6 22 13 -0.1830 -0.0010
-6 22 14 -0.2749 0.0011
-6 22 15 0.7006 -0.0009
-6 22 16 -0.0054 0.0015
-6 24 1 0.0868 0.0000
-6 24 2 -1.0507 0.0007
-6 24 3 1.4138 -0.0005
-6 24 4 -0.5206 0.0012
-6 24 5 -2.4793 -0.0000
-6 24 6 1.0763 -0.0004
-6 24 7 -0.5391 -0.0010
-6 24 8 0.8993 -0.0003
-6 24 9 2.7046 0.0017
-6 24 10 -0.1987 -0.0002
-6 24 11 0.7818 -0.0014
-6 24 12 -0.1092 0.0002
-6 24 13 -0.5390 -0.0002
-6 24 14 -0.1501 -0.0003
-6 24 15 -1.4464 0.0007
-6 26 1 0.4116 -0.0009
-6 26 4 0.4773 -0.0014
-6 26 5 -0.6927 -0.0005
-6 26 6 -0.8031 0.0007
-6 26 7 0.8399 0.0012
-6 26 8 -1.8730 0.0001
-6 26 9 -0.5789 -0.0001
-6 26 10 0.2175 -0.0009
-6 26 11 -1.5250 -0.0010
-6 26 12 0.9811 0.0002
-6 26 13 0.7040 0.0009
-6 26 14 0.2742 -0.0008
-6 28 1 -1.6213 0.0008
-6 28 2 -1.3072 -0.0004
-6 28 3 -0.5571 -0.0001
-6 28 4 -0.9410 0.0001
-6 28 6 -1.5961 0.0004
-6 28 7 -0.3761 -0.0009
-6 28 8 -0.7046 -0.0004
-6 28 9 -1.1840 0.0004
-6 28 10 0.1706 -0.0002
-6 28 11 0.2224 0.0001
-6 28 12 1.4357 0.0009
-6 28 13 -0.5553 -0.0011
-6 30 1 0.4205 -0.0013
-6 30 2 -1.3875 0.0002
-6 30 3 3.5765 -0.0011
-6 30 4 0.5343 -0.0001
-6 30 5 1.2190 0.0013
-6 30 6 -1.1113 -0.0001
-6 30 7 -0.2257 0.0004
-6 30 8 2.7321 0.0001
-6 30 9 0.8414 0.0005
-6 30 10 -0.5851 0.0007
-6 30 11 0.2872 -0.0007
-6 30 12 -1.0834 -0.0009
-6 32 1 1.7934 0.0010
-6 32 2 2.2367 0.0006
-6 32 3 -1.3045 0.0014
-6 32 4 2.4287 -0.0002
-6 32 5 1.0988 -0.0010
-6 32 6 2.0142 0.0003
-6 32 7 0.1630 0.0004
-6 32 8 -2.3147 0.0002
-6 32 9 0.8262 0.0009
-6 32 10 -1.0375 0.0008
-6 34 1 -1.6403 -0.0004
-6 34 2 -1.2408 0.0004
-6 34 3 -3.0855 -0.0004
-6 34 4 -1.3173 0.0000
-6 34 5 -0.3577 -0.0003
-6 34 6 1.6694 -0.0007
-6 34 7 -1.2129 0.0002
-6 34 8 -1.5575 -0.0002
-6 36 1 -2.2242 -0.0007
-6 36 2 -0.8513 -0.0001
-6 36 3 1.4946 0.0005
-6 36 4 -1.2075 -0.0002
-6 36 5 0.4052 -0.0001
-6 36 6 -2.3250 0.0006
-5 1 1 -5.6223 0.0030
-5 1 2 2.3547 0.0014
-5 1 3 -3.2142 0.0043
-5 1 4 0.5784 -0.0203
-5 1 6 -2.9177 0.0136
-5 1 7 -4.0089 -0.0108
-5 1 8 2.2478 -0.0063
-5 1 9 -1.3752 0.0039
-5 1 10 0.5927 -0.0162
-5 1 11 0.5503 -0.0010
-5 1 12 -0.6354 0.0045
-5 1 13 1.3050 -0.0004
-5 1 14 0.4199 -0.0045
-5 1 15 0.5886 0.0034
-5 1 16 -1.2764 0.0046
-5 1 17 -2.6138 -0.0036
-5 1 18 -0.8293 0.0028
-5 1 19 -4.0617 0.0001
-5 1 20 -0.3926 -0.0026
-5 3 4 1.3563 0.0074
-5 3 5 1.0713 -0.0101
-5 3 6 1.8256 0.0007
-5 3 8 -0.5286 -0.0085
-5 3 9 1.5713 0.0048
-5 3 10 -0.5451 0.0049
-5 3 11 0.8541 0.0011
-5 3 12 1.4846 -0.0012
-5 3 13 0.4192 0.0004
-5 3 14 -0.3234 -0.0001
-5 3 16 0.6899 0.0047
-5 3 17 0.1652 0.0017
-5 3 18 0.9950 0.0003
-5 3 19 -2.1308 -0.0012
-5 3 20 0.9031 0.0011
-5 5 2 -2.5014 0.0016
-5 5 6 -0.8000 0.0011
-5 5 7 0.7609 0.0091
-5 5 8 -1.2139 0.0013
-5 5 9 0.8230 0.0013
-5 5 10 0.6323 0.0017
-5 5 11 0.5811 -0.0056
-5 5 12 -1.5887 0.0029
-5 5 13 -1.3240 0.0002
-5 5 16 -1.0990 -0.0042
-5 5 17 -0.2490 0.0004
-5 5 18 0.8351 -0.0022
-5 5 19 2.5939 0.0001
-5 5 20 1.3568 0.0003
-5 7 1 0.8585 0.0007
-5 7 3 -1.6028 -0.0012
-5 7 5 -0.6786 0.0045
-5 7 6 1.4113 0.0014
-5 7 7 -2.0588 0.0010
-5 7 8 0.1823 -0.0024
-5 7 9 -2.1504 -0.0025
-5 7 10 -1.5318 -0.0013
-5 7 11 -1.5021 -0.0010
-5 7 12 0.7224 0.0007
-5 7 13 0.7342 -0.0000
-5 7 15 1.6521 0.0008
-5 7 16 0.7520 0.0013
-5 7 17 -1.0964 0.0005
-5 7 18 0.0447 0.0016
-5 7 19 0.1517 0.0000
-5 7 20 -2.1542 -0.0008
-5 9 4 -0.1077 0.0006
-5 9 5 -2.1958 -0.0026
-5 9 8 -0.6563 0.0013
-5 9 9 2.2813 0.0006
-5 9 10 -0.0456 0.0046
-5 9 11 0.6418 0.0019
-5 9 12 1.1041 -0.0021
-5 9 13 1.4677 0.0010
-5 9 14 -0.4811 0.0003
-5 9 15 -1.2789 -0.0006
-5 9 16 1.2757 0.0003
-5 9 17 1.3141 0.0005
-5 9 18 0.0794 0.0007
-5 9 19 -0.2876 -0.0009
-5 9 20 -1.5008 -0.0002
-5 11 5 -0.5792 0.0003
-5 11 7 1.2481 0.0018
-5 11 8 -1.8362 0.0009
-5 11 9 0.1370 -0.0019
-5 11 11 -0.1736 -0.0027
-5 11 12 -1.7747 -0.0001
-5 11 13 -1.0855 0.0015
-5 11 14 -0.3494 -0.0001
-5 11 15 -0.1079 -0.0009
-5 11 17 -2.4507 -0.0018
-5 11 18 -1.4347 -0.0001
-5 11 19 0.6129 0.0009
-5 13 2 -0.1566 -0.0008
-5 13 5 0.9335 -0.0007
-5 13 6 1.8205 0.0010
-5 13 7 2.8082 -0.0025
-5 13 8 0.8031 0.0009
-5 13 11 -1.6268 0.0019
-5 13 12 -0.3822 0.0003
-5 13 13 -1.7950 -0.0014
-5 13 14 0.7782 0.0017
-5 13 15 0.3598 0.0003
-5 13 16 0.7292 0.0003
-5 13 17 0.7766 0.0022
-5 13 18 -1.6508 -0.0004
-5 13 19 1.2031 0.0011
-5 15 4 -0.7097 0.0011
-5 15 5 0.8012 0.0014
-5 15 7 -0.6983 0.0005
-5 15 8 0.8337 0.0008
-5 15 9 -0.6060 0.0007
-5 15 10 0.4460 0.0006
-5 15 11 2.1381 0.0015
-5 15 12 0.4656 -0.0009
-5 15 13 1.3982 0.0004
-5 15 14 -0.1812 -0.0018
-5 15 15 0.9359 0.0007
-5 15 16 -0.0479 -0.0017
-5 15 17 2.5953 -0.0004
-5 15 18 1.5259 0.0005
-5 15 19 -3.2401 -0.0003
-5 17 1 -0.0549 0.0003
-5 17 3 -3.4000 0.0014
-5 17 5 -0.0041 0.0022
-5 17 6 -2.2340 -0.0016
-5 17 7 -1.1168 -0.0014
-5 17 8 0.8658 0.0016
-5 17 9 0.3189 -0.0004
-5 17 10 -0.7453 -0.0011
-5 17 11 -0.2711 -0.0002
-5 17 12 0.2284 -0.0016
-5 17 13 -0.1772 0.0004
-5 17 14 -0.7281 0.0002
-5 17 15 -0.6913 -0.0004
-5 17 16 0.8229 0.0002
-5 17 17 -1.0649 -0.0012
-5 17 18 0.1987 -0.0001
-5 19 1 0.8868 0.0009
-5 19 2 -0.0714 0.0011
-5 19 3 3.0025 -0.0012
-5 19 4 -0.9405 -0.0010
-5 19 5 -0.7639 -0.0017
-5 19 6 1.5279 0.0006
-5 19 7 0.4919 -0.0011
-5 19 8 0.2606 -0.0007
-5 19 9 1.2549 0.0009
-5 19 11 0.1550 0.0004
-5 19 12 -0.6798 0.0025
-5 19 13 -1.3040 -0.0008
-5 19 14 -0.0083 0.0005
-5 19 15 -0.9823 0.0002
-5 19 16 -0.5248 0.0006
-5 19 17 0.0883 0.0004
-5 19 18 0.5143 0.0006
-5 21 1 0.4434 -0.0016
-5 21 2 2.7301 -0.0006
-5 21 3 -0.0481 -0.0007
-5 21 4 0.2227 -0.0008
-5 21 5 1.8458 0.0026
-5 21 6 0.5888 0.0016
-5 21 7 -1.0603 -0.0002
-5 21 8 -1.0419 -0.0007
-5 21 9 -1.5347 -0.0002
-5 21 10 0.0666 -0.0007
-5 21 11 0.8608 0.0007
-5 21 12 0.1152 0.0003
-5 21 13 0.8836 0.0010
-5 21 14 0.0165 -0.0003
-5 21 15 1.2510 -0.0002
-5 21 16 -1.3601 0.0008
-5 21 17 0.9903 -0.0014
-5 23 1 0.2915 0.0019
-5 23 2 -0.4597 -0.0009
-5 23 3 -0.6732 0.0015
-5 23 4 0.8940 0.0009
-5 23 5 -1.0057 -0.0011
-5 23 6 0.1914 0.0006
-5 23 7 -0.5752 -0.0012
-5 23 8 1.1550 0.0002
-5 23 9 0.8957 0.0013
-5 23 10 -0.3670 0.0002
-5 23 11 0.0927 -0.0004
-5 23 12 1.2351 -0.0010
-5 23 13 -1.3694 -0.0012
-5 23 14 -0.4306 0.0010
-5 23 15 -0.6199 -0.0003
-5 23 16 0.9648 -0.0007
-5 25 2 0.7155 0.0013
-5 25 3 1.3659 -0.0007
-5 25 6 0.7825 -0.0001
-5 25 7 0.5048 0.0017
-5 25 8 0.0970 -0.0011
-5 25 9 0.9467 -0.0007
-5 25 10 -0.4938 -0.0000
-5 25 11 -0.1376 -0.0017
-5 25 12 0.9208 0.0009
-5 25 13 0.5664 0.0012
-5 25 14 0.5200 -0.0011
-5 25 15 -0.5222 0.0002
-5 27 1 -0.2019 -0.0001
-5 27 2 0.1737 -0.0010
-5 27 3 -0.9298 0.0000
-5 27 4 -0.1587 -0.0007
-5 27 5 1.3611 -0.0007
-5 27 6 -1.4244 0.0009
-5 27 7 0.7559 0.0002
-5 27 8 -2.4847 0.0001
-5 27 9 -1.0601 0.0003
-5 27 10 0.1390 -0.0010
-5 27 11 -1.5989 0.0005
-5 27 12 0.7197 0.0003
-5 27 13 0.9316 -0.0006
-5 27 14 -1.0343 0.0009
-5 29 1 -0.2061 -0.0003
-5 29 2 -2.3179 -0.0005
-5 29 3 0.9824 -0.0008
-5 29 4 0.1142 0.0008
-5 29 5 0.4247 -0.0002
-5 29 6 -0.9838 -0.0005
-5 29 7 -1.1729 -0.0001
-5 29 8 1.4640 -0.0006
-5 29 9 0.9676 0.0003
-5 29 10 0.4708 0.0013
-5 29 11 0.1155 -0.0006
-5 29 12 -0.8795 -0.0003
-5 29 13 0.0310 -0.0003
-5 31 1 0.1371 0.0004
-5 31 2 1.7961 0.0005
-5 31 3 1.5536 0.0002
-5 31 4 1.0765 -0.0003
-5 31 5 0.6863 -0.0001
-5 31 6 1.2253 0.0002
-5 31 7 -0.0026 0.0003
-5 31 8 0.7175 0.0013
-5 31 9 0.0089 -0.0005
-5 31 10 -0.5596 0.0003
-5 31 11 1.0478 -0.0004
-5 31 12 -0.2444 -0.0010
-5 33 1 -1.1105 0.0008
-5 33 2 -0.2357 0.0002
-5 33 3 -3.1452 0.0000
-5 33 4 0.0779 0.0002
-5 33 5 -0.4307 -0.0004
-5 33 6 1.7213 -0.0004
-5 33 7 0.2576 0.0008
-5 33 8 -4.5890 -0.0001
-5 33 9 -1.5367 0.0008
-5 33 10 0.7975 0.0002
-5 35 1 0.2142 -0.0003
-5 35 2 -1.9996 0.0001
-5 35 3 -0.2690 -0.0004
-5 35 4 -1.4748 -0.0003
-5 35 5 1.2928 0.0009
-5 35 6 0.1898 -0.0006
-5 35 7 1.1288 -0.0004
-5 35 8 4.0383 -0.0011
-5 37 1 1.2760 0.0001
-5 37 2 1.1399 0.0001
-5 37 3 2.2040 -0.0004
-5 37 4 -1.9293 0.0008
-5 37 5 -0.8782 -0.0005
-4 0 2 -0.7359 -0.0023
-4 0 10 3.2139 -0.0060
-4 0 16 -0.6093 -0.0004
-4 0 18 0.4245 -0.0033
-4 0 20 -4.7283 0.0012
-4 2 6 0.6143 0.0002
-4 2 7 -3.7959 -0.0006
-4 2 8 0.1193 -0.0105
-4 2 9 0.2474 -0.0006
-4 2 10 -0.5558 -0.0003
-4 2 11 2.8641 -0.0001
-4 2 13 2.8669 0.0043
-4 2 14 -0.2232 0.0010
-4 2 15 -0.8321 0.0009
-4 2 16 0.0393 0.0058
-4 2 17 -0.8258 0.0003
-4 2 18 -0.3626 0.0017
-4 2 20 0.4490 -0.0021
-4 2 21 -4.1071 -0.0005
-4 4 2 -0.3783 0.0030
-4 4 4 2.3102 0.0066
-4 4 5 1.9417 -0.0103
-4 4 9 2.0978 0.0030
-4 4 11 0.6241 -0.0017
-4 4 12 -0.7075 -0.0012
-4 4 13 -1.9391 0.0009
-4 4 14 -1.0791 0.0012
-4 4 15 -0.4985 0.0032
-4 4 16 -1.3073 -0.0031
-4 4 17 0.6257 0.0020
-4 4 18 0.3798 0.0007
-4 4 19 0.5706 -0.0015
-4 4 20 4.6924 0.0012
-4 6 2 -4.7761 0.0003
-4 6 6 -1.9863 0.0040
-4 6 9 -1.1735 -0.0045
-4 6 10 -0.3327 0.0012
-4 6 11 -0.7999 -0.0033
-4 6 12 0.0737 0.0006
-4 6 13 -0.6957 -0.0006
-4 6 14 0.8984 -0.0038
-4 6 16 -1.3686 0.0011
-4 6 17 -2.2892 -0.0014
-4 6 18 0.6144 -0.0005
-4 6 19 -0.6542 0.0004
-4 6 20 -0.6653 -0.0011
-4 8 2 1.0323 -0.0032
-4 8 3 -1.1971 0.0038
-4 8 4 -0.7096 0.0022
-4 8 5 -0.9183 0.0025
-4 8 8 -3.3185 0.0043
-4 8 10 -0.3302 0.0012
-4 8 11 -1.7297 0.0028
-4 8 12 2.3675 -0.0014
-4 8 13 2.6046 -0.0004
-4 8 14 0.4319 0.0025
-4 8 15 0.2055 -0.0008
-4 8 16 3.0881 0.0010
-4 8 17 0.4615 0.0005
-4 8 18 -0.3800 0.0012
-4 8 19 -0.7562 0.0005
-4 8 20 -3.7233 -0.0012
-4 10 1 0.7468 -0.0018
-4 10 3 0.5305 -0.0033
-4 10 4 0.3927 -0.0021
-4 10 9 1.7021 0.0024
-4 10 10 1.1650 -0.0006
-4 10 11 1.0547 -0.0015
-4 10 12 -1.8120 -0.0004
-4 10 13 0.0206 0.0012
-4 10 14 -0.2489 0.0005
-4 10 15 -2.1768 0.0009
-4 10 16 1.4567 -0.0010
-4 10 17 -0.6973 -0.0001
-4 10 18 -0.1675 -0.0001
-4 10 19 0.8544 -0.0001
-4 10 20 -0.8492 -0.0004
-4 12 4 3.1168 -0.0009
-4 12 5 0.3852 0.0021
-4 12 6 1.0450 -0.0005
-4 12 8 0.4412 -0.0010
-4 12 10 -0.7321 -0.0002
-4 12 11 -1.2310 0.0011
-4 12 12 -1.5285 0.0003
-4 12 14 0.1158 0.0000
-4 12 15 0.7584 -0.0010
-4 12 16 -1.2863 -0.0003
-4 12 17 0.9949 0.0009
-4 12 18 -1.1030 -0.0013
-4 12 19 1.7781 0.0014
-4 12 20 3.2485 -0.0005
-4 14 2 -0.4338 -0.0001
-4 14 3 1.6666 -0.0012
-4 14 4 -0.1143 0.0001
-4 14 6 -0.3696 0.0006
-4 14 7 1.0669 -0.0024
-4 14 8 -0.3725 0.0017
-4 14 9 -0.1275 0.0017
-4 14 10 1.0384 -0.0008
-4 14 11 -0.5013 0.0010
-4 14 12 0.2036 0.0001
-4 14 13 -0.3852 -0.0018
-4 14 14 0.1651 0.0005
-4 14 15 0.5035 0.0022
-4 14 16 -0.4692 -0.0012
-4 14 17 2.1282 0.0010
-4 14 18 0.7479 0.0010
-4 14 19 -0.5024 -0.0007
-4 16 2 -2.3096 0.0019
-4 16 3 -4.6160 0.0024
-4 16 4 -2.8819 -0.0001
-4 16 5 0.0407 0.0030
-4 16 7 -0.6104 -0.0010
-4 16 8 0.9599 0.0005
-4 16 9 -0.2598 0.0007
-4 16 10 1.1467 0.0001
-4 16 11 2.2912 -0.0009
-4 16 12 -0.0924 -0.0018
-4 16 14 0.2408 -0.0019
-4 16 15 -0.8738 -0.0007
-4 16 16 0.1185 0.0009
-4 16 17 -2.3463 -0.0021
-4 16 18 0.0199 0.0011
-4 16 19 -2.8472 0.0003
-4 18 1 0.8499 0.0017
-4 18 2 0.1867 -0.0004
-4 18 3 -0.4714 0.0018
-4 18 4 1.0091 -0.0003
-4 18 5 -0.3049 -0.0009
-4 18 6 -0.1148 0.0015
-4 18 7 0.0202 -0.0008
-4 18 8 2.3932 -0.0003
-4 18 9 0.2153 0.0004
-4 18 10 -1.6843 -0.0010
-4 18 11 -0.0679 0.0007
-4 18 12 0.1484 0.0013
-4 18 13 -1.1598 -0.0009
-4 18 14 -0.7195 0.0010
-4 18 15 0.1673 -0.0006
-4 18 16 0.5471 -0.0003
-4 18 17 0.5599 0.0005
-4 18 18 -0.5571 -0.0007
-4 20 1 0.3313 -0.0011
-4 20 2 2.8864 0.0003
-4 20 3 2.6322 -0.0021
-4 20 4 -0.1313 -0.0003
-4 20 5 0.1365 0.0000
-4 20 6 1.9688 0.0015
-4 20 7 -1.4246 0.0000
-4 20 8 -0.7355 -0.0019
-4 20 9 0.5373 0.0011
-4 20 10 -0.2666 0.0008
-4 20 11 0.7383 -0.0003
-4 20 12 0.1700 0.0017
-4 20 13 -0.1616 0.0004
-4 20 14 -0.1363 -0.0006
-4 20 15 0.8174 0.0004
-4 20 16 -1.2851 0.0006
-4 20 17 1.5017 -0.0003
-4 20 18 1.8574 0.0006
-4 22 2 0.4919 -0.0013
-4 22 3 -2.5436 0.0018
-4 22 4 0.3277 0.0011
-4 22 5 1.0813 0.0005
-4 22 7 -1.3547 -0.0017
-4 22 9 -0.2588 0.0007
-4 22 10 0.5551 -0.0003
-4 22 11 -0.0517 0.0005
-4 22 12 0.6647 -0.0013
-4 22 13 0.2734 0.0004
-4 22 14 -0.0384 0.0007
-4 22 15 -0.3556 -0.0007
-4 22 16 0.4753 -0.0003
-4 22 17 -1.4992 -0.0005
-4 24 2 -0.2724 0.0001
-4 24 3 0.0702 0.0002
-4 24 5 -1.0234 -0.0012
-4 24 6 0.2111 -0.0001
-4 24 7 0.4559 0.0019
-4 24 8 0.9441 -0.0012
-4 24 9 1.0576 -0.0005
-4 24 10 -0.6785 0.0010
-4 24 11 -0.2076 -0.0015
-4 24 12 1.2290 0.0004
-4 24 13 -0.9441 -0.0003
-4 24 14 0.5736 0.0001
-4 24 15 -0.9105 0.0001
-4 24 16 0.4930 -0.0002
-4 26 3 2.2607 -0.0005
-4 26 4 -1.5256 -0.0004
-4 26 7 0.6483 0.0006
-4 26 8 -1.0161 -0.0006
-4 26 10 -0.4206 -0.0006
-4 26 11 -0.3906 -0.0001
-4 26 12 0.6204 0.0007
-4 26 13 1.1825 0.0009
-4 26 14 -0.8043 -0.0001
-4 26 15 1.3516 -0.0003
-4 28 1 0.4063 0.0000
-4 28 2 -1.0348 -0.0013
-4 28 4 0.6646 0.0010
-4 28 5 0.8952 -0.0010
-4 28 6 -1.3507 0.0005
-4 28 7 0.1426 0.0002
-4 28 8 -0.5962 -0.0002
-4 28 9 0.6140 0.0010
-4 28 10 0.5847 0.0001
-4 28 11 -1.3772 0.0001
-4 28 12 -0.9391 -0.0007
-4 28 13 0.6385 -0.0013
-4 28 14 -1.3440 0.0005
-4 30 1 -2.8240 0.0001
-4 30 2 0.0364 0.0002
-4 30 3 0.5673 -0.0004
-4 30 4 0.2342 -0.0001
-4 30 5 -1.1613 0.0002
-4 30 6 0.5629 -0.0005
-4 30 7 -1.2127 0.0005
-4 30 8 1.5486 0.0007
-4 30 9 0.9898 -0.0016
-4 30 10 -0.5035 0.0014
-4 30 11 0.9428 -0.0002
-4 30 12 -0.4925 -0.0009
-4 30 13 -0.0617 0.0017
-4 32 1 -0.0672 0.0011
-4 32 2 0.0827 0.0001
-4 32 3 -0.1594 -0.0003
-4 32 4 -0.0883 0.0001
-4 32 5 -0.0054 -0.0007
-4 32 6 0.9045 0.0001
-4 32 7 0.7469 0.0004
-4 32 8 -1.6723 0.0014
-4 32 9 -1.6845 0.0003
-4 32 10 0.8919 -0.0010
-4 32 11 0.8798 0.0002
-4 34 1 1.0407 0.0001
-4 34 2 -1.5502 -0.0001
-4 34 3 -1.2565 -0.0009
-4 34 4 -0.5081 -0.0003
-4 34 5 1.2490 0.0020
-4 34 6 0.8116 -0.0008
-4 34 7 0.4585 0.0005
-4 34 8 -1.2795 -0.0014
-4 34 9 -0.7872 -0.0000
-4 34 10 -0.3925 0.0006
-4 36 1 1.5705 0.0008
-4 36 2 0.2382 0.0008
-4 36 3 1.7434 -0.0004
-4 36 4 -2.1268 -0.0004
-4 36 5 0.4276 -0.0007
-4 36 6 0.4108 -0.0006
-4 36 7 0.8046 -0.0006
-4 36 8 4.5532 0.0011
-4 38 1 -1.4000 -0.0003
-4 38 2 1.1196 0.0004
-4 38 3 -0.3644 -0.0004
-4 38 4 0.3752 -0.0010
-3 1 1 -9.9271 0.0021
-3 1 2 -1.5287 -0.0150
-3 1 3 -0.8084 0.0054
-3 1 4 -3.8937 0.0150
-3 1 6 -3.5475 0.0062
-3 1 7 -3.6477 0.0077
-3 1 8 2.6473 -0.0222
-3 1 9 1.4402 -0.0108
-3 1 10 1.9633 0.0031
-3 1 12 -0.4176 0.0002
-3 1 14 0.8321 0.0015
-3 1 15 -0.1982 -0.0038
-3 1 16 1.0595 0.0012
-3 1 17 0.6432 -0.0018
-3 1 18 0.2151 -0.0039
-3 1 19 0.4478 -0.0033
-3 1 20 -3.2903 0.0012
-3 1 21 -2.8977 0.0022
-3 3 4 -0.5585 -0.0003
-3 3 6 3.5208 -0.0159
-3 3 8 -1.3993 0.0114
-3 3 9 1.2933 -0.0014
-3 3 12 -0.0702 -0.0029
-3 3 13 0.4618 0.0059
-3 3 16 -2.2986 0.0001
-3 3 17 1.3714 0.0004
-3 3 19 0.4322 -0.0016
-3 3 20 3.3030 -0.0034
-3 3 21 -3.7940 0.0003
-3 5 2 -3.7869 -0.0015
-3 5 4 4.1789 -0.0016
-3 5 5 -3.2962 0.0032
-3 5 6 0.9679 0.0090
-3 5 7 -0.2818 0.0095
-3 5 8 2.6003 -0.0012
-3 5 9 0.6866 -0.0016
-3 5 10 -0.7997 -0.0011
-3 5 11 -0.5503 -0.0033
-3 5 12 -0.1464 0.0010
-3 5 13 -2.8859 -0.0005
-3 5 14 0.5395 -0.0004
-3 5 16 -2.0164 0.0003
-3 5 17 -2.1330 -0.0011
-3 5 18 1.5860 0.0001
-3 5 19 -0.7042 -0.0013
-3 5 20 2.3896 0.0008
-3 5 21 1.5046 0.0003
-3 7 1 -7.7005 0.0041
-3 7 3 -4.3869 0.0065
-3 7 5 0.1968 0.0061
-3 7 7 -4.8571 -0.0052
-3 7 8 -4.2713 0.0012
-3 7 9 -0.7416 -0.0044
-3 7 10 0.4394 0.0029
-3 7 11 -0.8961 0.0025
-3 7 12 2.5143 -0.0046
-3 7 13 2.0488 -0.0030
-3 7 14 0.2978 0.0002
-3 7 15 2.3237 -0.0059
-3 7 16 2.4914 0.0031
-3 7 17 -1.2410 0.0002
-3 7 18 0.1278 -0.0012
-3 7 19 -1.3636 0.0020
-3 7 20 -1.5420 -0.0029
-3 7 21 2.7947 -0.0004
-3 9 3 -0.6015 -0.0008
-3 9 5 1.9680 -0.0032
-3 9 6 2.0818 -0.0006
-3 9 9 0.2607 0.0020
-3 9 10 0.7732 -0.0045
-3 9 12 -0.9818 0.0013
-3 9 13 1.0726 0.0002
-3 9 14 -0.0159 0.0023
-3 9 15 -2.0080 0.0030
-3 9 16 2.1694 -0.0019
-3 9 17 0.4221 0.0005
-3 9 18 -1.1664 0.0010
-3 9 19 0.2341 0.0004
-3 9 20 -3.3533 0.0005
-3 11 3 -0.3323 -0.0053
-3 11 5 0.2804 0.0016
-3 11 6 2.1883 0.0012
-3 11 7 2.4217 0.0034
-3 11 9 -0.3397 0.0004
-3 11 10 -1.2129 0.0010
-3 11 11 1.3270 -0.0004
-3 11 12 -1.7315 -0.0003
-3 11 13 -0.8900 0.0008
-3 11 14 -0.0518 -0.0015
-3 11 15 -0.5287 0.0007
-3 11 16 -0.3347 0.0005
-3 11 17 0.3830 0.0008
-3 11 18 0.1160 -0.0010
-3 11 19 1.2321 -0.0004
-3 11 20 0.6437 -0.0003
-3 13 1 0.8482 0.0001
-3 13 2 0.5988 -0.0003
-3 13 3 1.6736 0.0015
-3 13 4 1.3540 -0.0003
-3 13 6 -0.2683 0.0004
-3 13 7 0.5025 -0.0042
-3 13 8 -0.9517 0.0005
-3 13 9 -1.2710 0.0020
-3 13 10 -0.0040 -0.0011
-3 13 11 -1.5176 0.0032
-3 13 12 0.0913 0.0002
-3 13 13 -0.4354 -0.0018
-3 13 14 -0.4068 0.0000
-3 13 15 1.2124 -0.0008
-3 13 16 0.0963 -0.0014
-3 13 17 3.0212 0.0009
-3 13 18 1.3889 0.0001
-3 13 19 1.0710 0.0007
-3 13 20 3.4111 -0.0001
-3 15 3 -0.6625 -0.0001
-3 15 6 -0.8918 -0.0006
-3 15 7 1.0377 -0.0013
-3 15 8 0.3707 0.0007
-3 15 9 1.0509 0.0025
-3 15 10 2.7859 -0.0000
-3 15 11 0.2341 -0.0030
-3 15 12 -0.6981 -0.0000
-3 15 13 -0.7049 -0.0001
-3 15 14 1.0692 0.0001
-3 15 15 -2.1252 0.0009
-3 15 16 -1.8729 0.0013
-3 15 17 -1.7219 -0.0014
-3 15 18 -0.2332 0.0011
-3 15 19 -0.4844 -0.0002
-3 17 1 0.3339 -0.0004
-3 17 3 -3.9147 0.0047
-3 17 4 0.5118 -0.0016
-3 17 6 -2.2751 -0.0009
-3 17 8 2.1241 -0.0011
-3 17 9 -0.5129 -0.0006
-3 17 10 -0.9889 -0.0000
-3 17 11 2.3307 0.0013
-3 17 12 -0.0952 -0.0004
-3 17 13 -0.0192 0.0004
-3 17 14 -0.2964 -0.0009
-3 17 15 0.3125 -0.0016
-3 17 16 -0.7572 0.0002
-3 17 17 -1.8306 0.0004
-3 17 18 -1.5897 -0.0002
-3 17 19 -0.8784 0.0003
-3 19 4 1.5877 0.0012
-3 19 6 1.1750 0.0027
-3 19 7 -1.2679 0.0021
-3 19 8 0.6182 -0.0027
-3 19 9 0.0254 0.0011
-3 19 10 -1.4875 0.0000
-3 19 11 0.1228 -0.0006
-3 19 12 1.0731 0.0019
-3 19 13 -0.4509 -0.0007
-3 19 14 -0.8865 0.0002
-3 19 15 2.3172 0.0009
-3 19 16 1.0369 -0.0013
-3 19 17 1.3020 0.0004
-3 19 18 1.7280 0.0000
-3 21 2 1.0230 0.0002
-3 21 3 -0.2540 0.0011
-3 21 4 0.0512 0.0018
-3 21 5 0.5149 0.0007
-3 21 7 -1.4605 -0.0016
-3 21 8 -1.5079 -0.0002
-3 21 9 0.0203 0.0008
-3 21 10 0.8798 0.0016
-3 21 11 0.1944 0.0001
-3 21 12 0.7112 -0.0003
-3 21 13 0.1099 0.0003
-3 21 14 0.0051 0.0002
-3 21 16 0.3737 0.0007
-3 21 17 -0.4958 -0.0005
-3 21 18 -0.7545 0.0002
-3 23 1 -0.3260 0.0008
-3 23 2 -1.4713 -0.0013
-3 23 3 -2.7230 0.0014
-3 23 5 2.2003 -0.0010
-3 23 7 0.5866 0.0008
-3 23 8 -0.2759 -0.0006
-3 23 9 1.1066 -0.0002
-3 23 10 -0.2764 -0.0003
-3 23 11 -0.8580 -0.0002
-3 23 12 0.5165 0.0003
-3 23 13 0.4698 0.0001
-3 23 14 0.8425 0.0005
-3 23 15 -1.7848 -0.0000
-3 23 16 0.7443 -0.0009
-3 23 17 -0.1665 -0.0002
-3 25 1 0.3346 0.0002
-3 25 2 1.2561 -0.0007
-3 25 3 1.4750 -0.0008
-3 25 5 0.2456 0.0010
-3 25 7 -0.4649 0.0015
-3 25 9 -0.7396 -0.0022
-3 25 10 -0.8695 0.0013
-3 25 11 -0.3576 -0.0011
-3 25 12 -0.0361 0.0004
-3 25 13 -0.2564 0.0008
-3 25 14 0.0641 -0.0002
-3 25 15 0.7706 0.0002
-3 25 16 -1.5443 0.0004
-3 27 1 3.0823 -0.0002
-3 27 2 2.0835 -0.0011
-3 27 4 -0.5600 0.0015
-3 27 7 0.2045 -0.0005
-3 27 9 -1.3479 0.0001
-3 27 10 0.7787 -0.0008
-3 27 11 0.1036 0.0005
-3 27 12 -0.8171 -0.0001
-3 27 13 0.2844 -0.0002
-3 27 14 -1.7565 -0.0001
-3 27 15 2.1698 0.0012
-3 29 1 -4.3397 -0.0001
-3 29 2 -0.1368 -0.0000
-3 29 3 0.2215 -0.0013
-3 29 4 0.5488 0.0005
-3 29 5 -1.0938 0.0002
-3 29 6 -0.8858 0.0002
-3 29 7 0.6152 0.0011
-3 29 8 0.4943 0.0005
-3 29 9 1.8322 -0.0007
-3 29 10 -0.4137 0.0010
-3 29 11 -0.0095 -0.0003
-3 29 12 0.1571 -0.0015
-3 29 13 0.0908 0.0002
-3 29 14 0.6313 -0.0000
-3 31 1 -2.1866 0.0011
-3 31 2 -0.9380 0.0001
-3 31 3 0.0905 -0.0002
-3 31 4 -0.9005 -0.0006
-3 31 5 -1.5992 -0.0002
-3 31 6 0.2933 -0.0002
-3 31 7 -0.6734 0.0005
-3 31 8 0.2651 0.0016
-3 31 9 -0.6774 -0.0012
-3 31 10 -0.6354 -0.0003
-3 31 11 0.5607 0.0006
-3 31 12 0.7855 0.0005
-3 31 13 -0.8730 0.0005
-3 33 1 2.9048 0.0001
-3 33 2 -1.0191 -0.0000
-3 33 3 0.2452 -0.0011
-3 33 4 0.2024 -0.0002
-3 33 5 1.2735 0.0012
-3 33 6 0.1653 -0.0004
-3 33 7 0.4542 0.0003
-3 33 8 -0.2302 -0.0000
-3 33 9 -0.4668 0.0003
-3 33 10 1.0503 -0.0001
-3 33 11 -0.0963 -0.0007
-3 35 1 0.8276 0.0005
-3 35 2 0.1251 0.0003
-3 35 3 1.4028 -0.0006
-3 35 4 -0.8275 -0.0011
-3 35 5 0.8498 0.0010
-3 35 6 1.4586 -0.0006
-3 35 7 -0.7856 -0.0001
-3 35 8 -0.5335 0.0001
-3 35 9 1.2510 -0.0008
-3 37 1 -0.6084 0.0003
-3 37 2 -0.1111 0.0013
-3 37 3 -0.7957 -0.0001
-3 37 4 -0.4573 -0.0007
-3 37 5 -3.3422 -0.0020
-3 37 6 0.2002 -0.0001
-3 37 7 0.3381 -0.0004
-3 39 1 -2.4917 0.0003
-3 39 2 1.9852 0.0001
-3 39 3 -0.8055 0.0002
-2 0 6 -2.4614 0.0076
-2 0 10 -0.2805 0.0014
-2 0 16 3.2594 -0.0111
-2 0 18 1.1512 0.0008
-2 0 20 -1.9197 0.0115
-2 2 3 7.3733 -0.0051
-2 2 6 -0.6367 -0.0243
-2 2 7 -3.9735 0.0052
-2 2 8 -1.0562 0.0100
-2 2 9 4.2906 -0.0105
-2 2 11 3.7312 -0.0032
-2 2 13 2.8515 0.0077
-2 2 14 -0.7473 0.0037
-2 2 15 0.5014 0.0036
-2 2 17 1.9403 -0.0037
-2 2 18 -1.3863 -0.0030
-2 2 20 0.1694 -0.0051
-2 2 21 -2.1759 0.0025
-2 4 2 2.7436 0.0001
-2 4 3 3.3278 -0.0109
-2 4 4 0.6827 -0.0098
-2 4 5 -5.9647 0.0048
-2 4 7 1.4476 -0.0008
-2 4 8 0.4210 0.0080
-2 4 9 -0.9019 -0.0006
-2 4 10 0.1304 -0.0030
-2 4 11 -1.2798 0.0003
-2 4 12 0.0169 0.0034
-2 4 14 -0.6186 -0.0008
-2 4 15 0.3386 0.0036
-2 4 16 -4.1741 -0.0012
-2 4 17 -0.3801 -0.0010
-2 4 18 0.0751 0.0014
-2 4 19 -0.1193 -0.0005
-2 4 20 -0.1229 -0.0016
-2 4 21 -2.9377 0.0002
-2 6 2 -4.3434 -0.0021
-2 6 5 -1.8409 0.0063
-2 6 6 -1.8613 0.0041
-2 6 7 -2.7068 0.0048
-2 6 8 0.6184 -0.0012
-2 6 12 1.9598 -0.0021
-2 6 13 -0.3160 -0.0035
-2 6 14 0.8421 0.0036
-2 6 15 1.0976 -0.0016
-2 6 17 -2.1939 0.0003
-2 6 18 1.5852 -0.0026
-2 6 19 -0.2842 -0.0004
-2 6 20 0.9748 -0.0006
-2 6 21 1.7881 -0.0005
-2 8 4 -0.8600 -0.0080
-2 8 5 4.2938 -0.0034
-2 8 9 -0.7271 0.0037
-2 8 10 0.1763 -0.0035
-2 8 12 -0.2617 -0.0044
-2 8 13 1.6916 -0.0025
-2 8 15 0.4040 -0.0012
-2 8 17 0.2520 0.0020
-2 8 18 -0.7195 -0.0000
-2 8 19 -0.7759 0.0017
-2 8 20 0.5634 -0.0016
-2 8 21 -0.0372 -0.0018
-2 10 2 -0.5710 0.0028
-2 10 10 -0.9736 -0.0007
-2 10 11 -0.9699 -0.0027
-2 10 13 -0.3110 0.0021
-2 10 14 -0.2745 -0.0009
-2 10 15 -1.4832 0.0041
-2 10 16 -1.8301 -0.0008
-2 10 17 0.3924 -0.0008
-2 10 18 -0.4175 0.0012
-2 10 19 0.9631 -0.0010
-2 10 20 -2.9004 0.0019
-2 12 1 2.8728 -0.0020
-2 12 2 -0.6413 0.0046
-2 12 3 -0.3910 0.0018
-2 12 4 2.2040 -0.0022
-2 12 8 0.7396 0.0013
-2 12 9 -1.0928 0.0021
-2 12 10 -0.1471 0.0011
-2 12 12 0.9006 -0.0024
-2 12 13 -0.0158 -0.0023
-2 12 14 -0.4429 -0.0016
-2 12 15 0.6716 -0.0018
-2 12 16 1.7030 0.0006
-2 12 17 1.5121 0.0016
-2 12 18 0.8032 -0.0005
-2 12 19 0.5042 -0.0001
-2 12 20 1.9143 -0.0015
-2 14 2 1.1511 -0.0020
-2 14 5 0.4436 -0.0030
-2 14 6 0.3714 0.0021
-2 14 7 1.5602 -0.0022
-2 14 8 -0.1914 -0.0015
-2 14 9 -0.6267 0.0041
-2 14 11 -1.7163 -0.0012
-2 14 12 -0.8320 0.0014
-2 14 13 -1.0392 -0.0008
-2 14 14 0.8785 0.0004
-2 14 15 -1.2197 -0.0011
-2 14 16 -0.5228 -0.0006
-2 14 17 1.0086 -0.0003
-2 14 18 0.7055 0.0001
-2 14 19 0.5048 0.0013
-2 14 20 0.8538 0.0006
-2 16 2 -3.7908 0.0024
-2 16 4 -0.2005 -0.0031
-2 16 6 -0.5358 -0.0011
-2 16 8 1.8126 0.0006
-2 16 9 1.3679 -0.0005
-2 16 10 -0.2905 0.0016
-2 16 11 1.1826 -0.0004
-2 16 12 -0.6284 -0.0005
-2 16 13 -0.7179 0.0007
-2 16 14 0.2539 0.0006
-2 16 15 -1.0512 -0.0002
-2 16 16 -3.8071 0.0014
-2 16 17 -1.7759 0.0001
-2 16 18 -1.0162 -0.0001
-2 16 19 0.5250 -0.0006
-2 18 1 1.9761 0.0004
-2 18 2 1.9618 -0.0006
-2 18 3 -2.8814 0.0021
-2 18 5 -1.3920 -0.0016
-2 18 6 -1.6118 0.0007
-2 18 8 0.3216 -0.0035
-2 18 9 -0.4163 0.0005
-2 18 10 -1.2465 -0.0009
-2 18 11 1.4581 0.0015
-2 18 12 1.1873 0.0013
-2 18 13 0.6866 -0.0003
-2 18 14 -0.7860 -0.0011
-2 18 15 2.1065 -0.0003
-2 18 16 0.7598 -0.0018
-2 18 17 -1.0616 0.0005
-2 18 18 0.8626 0.0010
-2 18 19 -1.1736 -0.0005
-2 20 1 -0.2133 -0.0014
-2 20 3 1.2729 -0.0000
-2 20 4 0.3448 0.0031
-2 20 5 -1.2427 0.0003
-2 20 6 0.8570 -0.0006
-2 20 8 -0.5300 -0.0017
-2 20 9 -0.3915 0.0003
-2 20 10 0.6643 0.0016
-2 20 11 -0.2886 -0.0017
-2 20 12 1.1973 0.0003
-2 20 13 -0.1433 -0.0005
-2 20 14 -0.2560 0.0011
-2 20 15 1.4434 0.0004
-2 20 16 1.5970 -0.0003
-2 20 17 -1.0617 -0.0004
-2 20 18 -0.6662 -0.0004
-2 22 1 -0.9289 0.0009
-2 22 4 0.9372 0.0016
-2 22 5 3.3880 -0.0008
-2 22 6 -1.5936 0.0004
-2 22 7 0.5405 -0.0013
-2 22 8 -0.4495 0.0003
-2 22 9 0.3487 0.0003
-2 22 10 0.1194 0.0003
-2 22 11 -0.4531 0.0013
-2 22 12 0.1468 0.0005
-2 22 13 0.1855 -0.0006
-2 22 14 0.3501 -0.0000
-2 22 15 -1.2124 -0.0009
-2 22 16 1.3233 -0.0001
-2 22 17 0.6956 0.0005
-2 24 1 0.0914 -0.0000
-2 24 2 -0.3962 -0.0018
-2 24 3 -0.9386 -0.0011
-2 24 6 -0.6220 0.0004
-2 24 7 0.0921 0.0019
-2 24 9 0.6117 -0.0018
-2 24 12 -0.1952 0.0007
-2 24 13 1.3293 0.0015
-2 24 14 0.8514 -0.0004
-2 24 15 -1.5770 0.0010
-2 24 16 -0.6042 -0.0007
-2 24 17 1.9995 -0.0012
-2 26 2 2.1616 -0.0015
-2 26 7 -1.4177 -0.0002
-2 26 9 -1.8984 -0.0008
-2 26 11 0.2899 0.0005
-2 26 13 -0.9096 0.0000
-2 26 14 -0.9504 -0.0002
-2 26 15 2.3098 0.0008
-2 26 16 -1.5095 -0.0003
-2 28 2 2.2126 0.0001
-2 28 5 0.2662 0.0002
-2 28 6 0.7830 0.0008
-2 28 7 0.8356 0.0009
-2 28 8 1.2275 -0.0006
-2 28 9 0.5783 -0.0001
-2 28 10 0.8149 -0.0002
-2 28 11 1.1036 -0.0004
-2 28 12 0.4021 -0.0003
-2 28 13 -1.3709 0.0006
-2 28 14 -0.1922 -0.0002
-2 28 15 0.2753 0.0010
-2 30 2 -1.1582 0.0001
-2 30 4 -0.8522 -0.0006
-2 30 5 -1.6128 0.0007
-2 30 7 0.6266 0.0005
-2 30 8 -0.4518 0.0014
-2 30 9 0.7608 -0.0013
-2 30 10 -0.9890 0.0001
-2 30 11 0.2422 0.0002
-2 30 12 1.8514 -0.0010
-2 30 13 0.1997 -0.0001
-2 30 14 0.3943 0.0004
-2 32 1 2.2714 0.0009
-2 32 2 -0.9019 -0.0003
-2 32 3 -0.4179 -0.0009
-2 32 4 -0.7822 -0.0005
-2 32 5 -0.2401 0.0003
-2 32 6 0.3402 0.0001
-2 32 7 -0.7940 0.0009
-2 32 8 1.2556 0.0005
-2 32 9 -0.3192 -0.0006
-2 32 10 -0.2212 -0.0000
-2 32 11 -0.5247 -0.0005
-2 32 12 0.1958 0.0006
-2 34 1 1.2749 -0.0008
-2 34 2 0.1822 0.0003
-2 34 3 2.4882 -0.0005
-2 34 4 0.9887 -0.0011
-2 34 5 0.1354 0.0012
-2 34 6 0.5463 -0.0003
-2 34 7 -0.6469 -0.0008
-2 34 8 -0.7212 0.0009
-2 34 9 1.5001 -0.0003
-2 34 10 -0.0945 0.0000
-2 34 11 -0.0757 0.0010
-2 36 1 -1.0885 0.0006
-2 36 2 -0.5396 0.0009
-2 36 3 -0.2485 -0.0003
-2 36 4 0.4436 -0.0008
-2 36 5 -1.8367 -0.0014
-2 36 6 0.8533 -0.0005
-2 36 7 -1.0680 0.0012
-2 36 8 -1.7440 0.0008
-2 36 9 0.2398 0.0006
-2 38 1 -1.2087 -0.0000
-2 38 2 0.1772 0.0008
-2 38 3 -2.6308 0.0005
-2 38 4 1.1716 -0.0006
-2 38 5 -1.0251 -0.0003
-2 38 6 -0.6016 0.0006
-1 1 3 11.3515 -0.0182
-1 1 7 -3.3923 0.0186
-1 1 8 1.4880 -0.0039
-1 1 10 -3.1530 -0.0050
-1 1 15 0.0806 0.0037
-1 1 16 1.6233 0.0014
-1 1 18 0.2051 -0.0022
-1 1 20 0.3361 0.0030
-1 1 21 1.8685 0.0094
-1 3 1 1.6636 0.0106
-1 3 2 -2.6845 -0.0037
-1 3 3 3.9241 -0.0010
-1 3 5 -4.3845 0.0028
-1 3 7 -1.0734 -0.0069
-1 3 11 -0.3412 -0.0012
-1 3 13 0.1326 -0.0019
-1 3 15 1.8402 0.0003
-1 3 16 -3.5053 0.0083
-1 3 17 0.2586 0.0005
-1 3 18 -0.7356 -0.0073
-1 3 19 -0.8108 -0.0005
-1 3 20 -0.8724 -0.0054
-1 3 21 -1.7536 -0.0017
-1 5 1 3.7786 -0.0011
-1 5 2 0.6430 0.0010
-1 5 5 -1.3990 0.0088
-1 5 6 1.4250 0.0088
-1 5 8 1.4501 -0.0051
-1 5 9 -2.2357 -0.0045
-1 5 11 -0.6222 -0.0011
-1 5 12 0.4615 0.0091
-1 5 13 -0.9430 -0.0012
-1 5 14 -0.1275 -0.0017
-1 5 15 0.0538 0.0028
-1 5 16 -1.1838 -0.0072
-1 5 17 -0.4853 0.0001
-1 5 18 0.7206 0.0009
-1 5 19 0.8337 -0.0004
-1 5 20 -3.3810 0.0015
-1 5 21 -3.0703 0.0006
-1 7 1 -4.4256 -0.0027
-1 7 2 2.9040 0.0034
-1 7 4 4.1233 -0.0057
-1 7 5 2.9352 -0.0016
-1 7 6 -1.7369 -0.0032
-1 7 7 -3.5159 0.0002
-1 7 10 -1.2128 -0.0035
-1 7 11 1.6742 -0.0009
-1 7 12 0.5840 -0.0067
-1 7 13 0.2560 -0.0029
-1 7 14 0.8212 0.0050
-1 7 15 -0.1451 0.0013
-1 7 16 5.1690 0.0045
-1 7 17 -0.9360 0.0023
-1 7 18 -0.2273 -0.0032
-1 7 19 0.0414 -0.0012
-1 7 20 4.0286 -0.0016
-1 7 21 0.5210 -0.0025
-1 9 1 -3.9133 0.0056
-1 9 2 -1.5928 -0.0005
-1 9 3 0.2452 0.0012
-1 9 5 1.5675 -0.0036
-1 9 9 -0.1422 0.0039
-1 9 10 -1.7106 0.0001
-1 9 12 -2.1287 -0.0009
-1 9 13 0.7224 0.0003
-1 9 14 -0.4202 -0.0029
-1 9 15 0.1556 0.0002
-1 9 16 -0.9368 0.0021
-1 9 17 0.4662 0.0003
-1 9 18 1.0141 0.0019
-1 9 19 -0.1087 0.0001
-1 9 20 0.6188 0.0008
-1 9 21 -0.5905 -0.0006
-1 11 1 3.3069 -0.0035
-1 11 3 -2.9418 -0.0031
-1 11 6 0.7823 0.0001
-1 11 7 1.5884 0.0014
-1 11 8 1.2329 0.0025
-1 11 9 0.8598 -0.0020
-1 11 10 0.9459 0.0018
-1 11 11 0.7736 0.0010
-1 11 12 0.5314 0.0000
-1 11 14 -0.7708 -0.0008
-1 11 15 -0.9926 0.0016
-1 11 16 -1.4303 -0.0005
-1 11 17 0.7639 -0.0006
-1 11 18 -0.2667 0.0009
-1 11 19 1.3684 -0.0007
-1 11 20 -2.3253 -0.0001
-1 13 2 1.2542 0.0012
-1 13 3 1.0799 0.0046
-1 13 4 0.9129 0.0002
-1 13 5 -0.3692 -0.0044
-1 13 8 0.5023 -0.0011
-1 13 11 1.2668 0.0017
-1 13 12 0.3090 -0.0014
-1 13 13 -1.3555 -0.0031
-1 13 14 1.0843 -0.0014
-1 13 15 -0.3361 -0.0027
-1 13 16 2.0084 0.0002
-1 13 17 0.4808 0.0026
-1 13 18 -1.1751 -0.0005
-1 13 19 -0.8350 0.0005
-1 13 20 1.8241 -0.0006
-1 15 3 1.6722 0.0001
-1 15 4 0.5470 0.0017
-1 15 6 1.0292 0.0009
-1 15 8 0.8249 -0.0019
-1 15 11 -1.0677 -0.0006
-1 15 12 -1.0278 0.0008
-1 15 13 -0.8814 0.0011
-1 15 14 0.1413 0.0011
-1 15 15 -0.4532 -0.0006
-1 15 16 -2.6103 -0.0006
-1 15 17 0.4257 -0.0006
-1 15 18 0.4980 -0.0002
-1 15 19 0.5447 0.0005
-1 15 20 0.4971 0.0012
-1 17 3 -4.3461 0.0023
-1 17 4 0.7717 -0.0042
-1 17 6 -1.2118 -0.0003
-1 17 7 -1.7959 -0.0007
-1 17 9 1.3707 0.0007
-1 17 10 -1.4453 0.0000
-1 17 11 1.2272 0.0023
-1 17 12 1.3694 0.0006
-1 17 13 0.4001 -0.0011
-1 17 14 -0.4743 0.0000
-1 17 15 0.5243 -0.0003
-1 17 16 -1.2725 0.0005
-1 17 17 -0.6118 0.0001
-1 17 18 1.6270 0.0012
-1 17 19 0.3812 -0.0011
-1 19 1 1.1927 -0.0021
-1 19 2 2.3481 -0.0012
-1 19 6 -0.7491 -0.0013
-1 19 8 0.4413 -0.0040
-1 19 9 -0.4549 0.0000
-1 19 10 1.0561 0.0005
-1 19 11 -0.0275 -0.0013
-1 19 12 1.3283 0.0019
-1 19 13 0.7950 0.0007
-1 19 14 -0.2356 -0.0002
-1 19 15 0.4598 -0.0000
-1 19 16 0.3853 -0.0016
-1 19 18 -0.6995 0.0004
-1 19 19 -1.5036 0.0011
-1 21 1 -0.4924 0.0010
-1 21 2 0.0664 0.0009
-1 21 5 1.9513 -0.0010
-1 21 6 -0.6298 -0.0004
-1 21 7 0.3989 -0.0003
-1 21 8 -0.2638 0.0002
-1 21 9 -0.1464 0.0001
-1 21 10 0.1088 0.0008
-1 21 11 -0.8829 0.0005
-1 21 12 -0.2272 -0.0004
-1 21 13 0.0870 -0.0017
-1 21 14 0.0244 0.0011
-1 21 15 2.0528 0.0003
-1 21 16 1.3003 -0.0001
-1 21 17 -1.3690 0.0008
-1 21 18 -2.3079 -0.0009
-1 23 1 -0.6591 0.0008
-1 23 3 0.1944 -0.0000
-1 23 4 -0.9504 0.0019
-1 23 8 -0.8574 -0.0012
-1 23 9 0.1399 -0.0007
-1 23 10 0.2452 -0.0008
-1 23 11 -0.7586 -0.0005
-1 23 12 -0.4677 0.0014
-1 23 13 0.4923 0.0010
-1 23 14 0.6769 -0.0014
-1 23 15 -1.3542 -0.0001
-1 23 16 1.9510 -0.0004
-1 23 17 2.7726 -0.0002
-1 25 1 1.4423 -0.0013
-1 25 2 0.0824 -0.0021
-1 25 3 -1.2538 -0.0005
-1 25 4 -2.1940 0.0004
-1 25 5 -0.8985 0.0012
-1 25 6 0.6190 -0.0009
-1 25 7 0.3535 0.0004
-1 25 8 0.3361 0.0004
-1 25 9 -0.6771 -0.0015
-1 25 10 -0.7893 0.0002
-1 25 11 0.4673 -0.0009
-1 25 12 -1.0666 -0.0002
-1 25 13 1.3338 0.0011
-1 25 14 -0.2338 0.0001
-1 25 15 -1.0627 0.0014
-1 25 16 -1.5168 -0.0006
-1 27 1 1.3884 0.0001
-1 27 2 1.4618 -0.0008
-1 27 3 -0.5143 -0.0007
-1 27 4 -0.5875 0.0007
-1 27 5 -0.6268 -0.0001
-1 27 6 1.0626 -0.0001
-1 27 8 1.2458 -0.0011
-1 27 9 -0.3926 0.0003
-1 27 11 -0.1257 0.0004
-1 27 12 -1.9530 0.0006
-1 27 13 -2.7988 -0.0004
-1 27 14 -0.1819 -0.0004
-1 27 15 1.8216 0.0000
-1 27 16 0.0701 0.0004
-1 29 1 -1.9545 -0.0011
-1 29 3 2.5210 -0.0012
-1 29 4 -0.4110 0.0001
-1 29 6 0.0713 0.0003
-1 29 7 -0.0295 0.0004
-1 29 8 0.2669 0.0006
-1 29 9 1.1246 -0.0009
-1 29 10 1.3783 -0.0008
-1 29 11 1.3605 -0.0009
-1 29 12 2.2804 -0.0007
-1 29 13 -1.3656 0.0015
-1 29 14 0.1806 0.0003
-1 31 1 -0.3872 0.0011
-1 31 2 -0.1469 -0.0007
-1 31 3 0.6450 -0.0007
-1 31 4 -1.4148 -0.0004
-1 31 5 -0.6882 -0.0000
-1 31 7 0.2950 0.0003
-1 31 8 0.1124 0.0004
-1 31 9 -0.1804 -0.0005
-1 31 10 -0.7839 0.0002
-1 31 11 0.2191 -0.0001
-1 31 12 0.9271 -0.0008
-1 31 13 1.9058 -0.0009
-1 33 1 1.7981 -0.0005
-1 33 2 0.1678 0.0000
-1 33 3 0.9683 -0.0008
-1 33 4 0.2398 -0.0007
-1 33 5 -0.5585 0.0006
-1 33 6 0.8206 0.0005
-1 33 7 -1.0091 0.0004
-1 33 8 0.4746 0.0009
-1 33 9 1.6540 -0.0012
-1 33 10 -0.3105 0.0003
-1 33 11 -0.9277 -0.0003
-1 33 12 0.4241 -0.0004
-1 35 1 -1.9351 -0.0002
-1 35 2 -0.3698 0.0006
-1 35 3 1.4890 0.0003
-1 35 4 2.3515 -0.0010
-1 35 5 -2.9772 -0.0008
-1 35 6 -0.9006 -0.0006
-1 35 7 -0.4184 0.0002
-1 35 8 -2.7801 0.0010
-1 35 9 -0.0411 0.0012
-1 35 10 -1.1634 -0.0008
-1 37 1 -0.7723 0.0003
-1 37 2 -0.2055 0.0008
-1 37 3 -2.3751 -0.0004
-1 37 4 1.2227 -0.0004
-1 37 5 0.6524 -0.0003
-1 37 6 0.4072 -0.0006
-1 37 7 -0.0098 0.0012
-1 37 8 -0.1679 -0.0001
-1 39 1 -1.7543 0.0003
-1 39 2 -0.3505 -0.0002
-1 39 3 0.4211 0.0007
-1 39 4 0.1782 0.0004
0 0 2 0.3494 0.0070
0 0 6 3.7177 -0.0213
0 0 8 -3.9682 -0.0242
0 0 10 -6.7094 0.0076
0 0 12 -1.8162 0.0321
0 0 14 2.6138 -0.0046
0 0 16 0.0271 -0.0131
0 0 18 -0.3394 0.0138
0 0 20 -1.5606 0.0023
0 2 2 -0.7239 -0.0123
0 2 3 9.9824 -0.0064
0 2 4 -0.7513 -0.0361
0 2 5 -11.8861 0.0116
0 2 6 -2.3682 0.0122
0 2 7 -0.9423 0.0070
0 2 8 2.4308 0.0221
0 2 9 5.9787 -0.0071
0 2 10 0.9091 -0.0176
0 2 11 -1.5663 -0.0074
0 2 12 1.4276 -0.0152
0 2 13 -1.6271 0.0071
0 2 14 -0.1271 0.0243
0 2 15 0.2547 0.0014
0 2 16 -0.1809 0.0115
0 2 17 -1.5864 -0.0065
0 2 18 0.2375 -0.0165
0 2 19 -0.2049 0.0023
0 2 20 1.7042 -0.0000
0 2 21 2.2341 0.0028
0 4 0 -4.5869 -0.0224
0 4 1 -5.3935 0.0119
0 4 2 -1.4381 -0.0021
0 4 3 -7.2598 -0.0046
0 4 4 5.0119 -0.0060
0 4 5 4.4048 -0.0020
0 4 6 -2.2102 0.0028
0 4 7 0.2291 -0.0041
0 4 8 3.6908 -0.0025
0 4 9 -3.1206 0.0051
0 4 10 4.1447 0.0016
0 4 11 -0.7624 -0.0025
0 4 12 0.3097 -0.0045
0 4 13 1.6082 -0.0074
0 4 14 -1.7259 -0.0068
0 4 15 2.7533 0.0018
0 4 16 -2.1313 -0.0021
0 4 17 0.1401 0.0047
0 4 18 1.3117 -0.0012
0 4 19 -0.2779 -0.0018
0 4 20 -3.4547 0.0001
0 4 21 -2.9608 -0.0026
0 6 0 2.6866 0.0006
0 6 1 4.6103 -0.0140
0 6 2 2.6187 0.0075
0 6 3 -0.7470 -0.0064
0 6 4 1.8825 0.0108
0 6 5 4.2125 0.0074
0 6 6 2.0420 -0.0040
0 6 7 -4.1346 0.0005
0 6 8 -2.5365 0.0023
0 6 9 0.2852 -0.0046
0 6 10 -0.0389 -0.0011
0 6 11 1.0044 -0.0029
0 6 12 -0.7452 0.0050
0 6 13 -0.1799 0.0032
0 6 14 0.1640 0.0003
0 6 15 -1.5691 0.0046
0 6 16 1.6307 -0.0040
0 6 17 0.4084 -0.0007
0 6 18 -1.5515 0.0004
0 6 19 1.3082 -0.0008
0 6 20 -1.3482 0.0006
0 6 21 -2.0660 0.0009
0 8 0 -0.3465 0.0036
0 8 1 -1.8823 0.0076
0 8 2 3.4649 0.0003
0 8 4 -3.3188 -0.0134
0 8 5 -2.1098 -0.0092
0 8 6 1.2135 0.0065
0 8 7 -0.5049 -0.0003
0 8 8 -3.2911 0.0044
0 8 9 0.5117 0.0076
0 8 10 -2.4386 -0.0011
0 8 11 0.3767 -0.0016
0 8 12 -0.5073 -0.0073
0 8 13 -0.5642 -0.0037
0 8 14 0.7796 0.0035
0 8 15 0.2548 0.0000
0 8 16 3.2191 0.0067
0 8 17 -1.1501 0.0028
0 8 18 0.2598 -0.0033
0 8 19 0.2037 -0.0026
0 8 20 5.2773 -0.0004
0 8 21 0.6996 -0.0027
0 10 0 0.8717 -0.0020
0 10 1 -5.7150 -0.0018
0 10 2 -4.3439 0.0007
0 10 4 -1.5436 -0.0005
0 10 5 0.0368 0.0042
0 10 6 1.0087 -0.0013
0 10 7 4.6848 0.0005
0 10 8 -0.6737 -0.0017
0 10 9 0.8749 -0.0023
0 10 10 -0.6684 0.0037
0 10 11 -1.2010 0.0017
0 10 12 -1.0106 0.0004
0 10 13 1.5151 0.0017
0 10 14 -1.0096 -0.0034
0 10 15 -0.6952 -0.0007
0 10 16 -2.1854 -0.0007
0 10 17 0.9144 -0.0015
0 10 18 2.1199 0.0031
0 10 19 0.6529 0.0009
0 10 20 -1.8806 -0.0000
0 10 21 -0.5122 0.0013
0 12 0 0.8767 0.0050
0 12 1 4.7974 -0.0018
0 12 2 -3.5448 0.0000
0 12 3 -1.2655 0.0018
0 12 4 2.9425 -0.0033
0 12 5 -2.3304 -0.0017
0 12 6 -0.9446 0.0003
0 12 7 -0.8522 -0.0004
0 12 8 2.0344 0.0039
0 12 9 -0.6415 0.0028
0 12 10 3.8354 -0.0011
0 12 11 1.6738 0.0005
0 12 12 0.9245 -0.0014
0 12 13 -1.3244 -0.0021
0 12 14 0.6847 0.0003
0 12 15 -1.0874 0.0008
0 12 16 -0.4600 0.0002
0 12 17 0.3012 0.0020
0 12 18 -2.3916 -0.0000
0 12 19 0.4009 -0.0012
0 12 20 -0.2245 -0.0000
0 14 0 1.0130 0.0007
0 14 1 3.4670 0.0006
0 14 2 0.8990 0.0034
0 14 3 0.8995 0.0007
0 14 4 1.7598 0.0039
0 14 5 0.7155 -0.0036
0 14 6 -0.2765 -0.0009
0 14 7 0.5367 -0.0020
0 14 8 0.5291 -0.0046
0 14 9 -2.8728 0.0014
0 14 10 -0.4709 0.0016
0 14 11 0.5056 0.0014
0 14 12 -0.7744 -0.0008
0 14 13 -1.3566 -0.0010
0 14 14 0.6866 -0.0017
0 14 15 0.6689 -0.0018
0 14 16 0.3071 -0.0006
0 14 17 -0.0700 0.0015
0 14 18 -1.5862 0.0006
0 14 19 -1.1604 -0.0000
0 14 20 1.9297 0.0006
0 16 0 -3.4445 0.0018
0 16 1 -1.6399 0.0016
0 16 2 0.4323 -0.0007
0 16 3 -1.1108 0.0012
0 16 4 0.5696 -0.0024
0 16 5 1.3770 -0.0013
0 16 6 -0.4521 0.0007
0 16 7 -0.1625 0.0001
0 16 8 -1.6437 0.0022
0 16 9 1.5234 -0.0010
0 16 10 -2.8871 -0.0012
0 16 11 -0.0262 0.0016
0 16 12 1.0606 0.0007
0 16 13 0.6484 -0.0006
0 16 14 -0.6414 0.0017
0 16 15 0.4661 -0.0001
0 16 16 -0.6176 -0.0000
0 16 17 0.7130 -0.0015
0 16 18 2.1349 0.0004
0 16 19 0.6613 0.0001
0 16 20 -0.4204 -0.0003
0 18 0 -0.7840 -0.0019
0 18 1 -1.2956 0.0004
0 18 2 1.4480 -0.0010
0 18 3 -5.1071 0.0014
0 18 4 -0.7625 0.0001
0 18 5 -1.2540 0.0005
0 18 6 -0.4073 -0.0006
0 18 7 -0.4864 -0.0008
0 18 8 1.2339 -0.0012
0 18 9 0.1392 0.0016
0 18 10 0.1906 0.0011
0 18 11 0.3104 -0.0001
0 18 12 1.9706 0.0022
0 18 13 -0.4172 -0.0005
0 18 14 0.1612 -0.0009
0 18 15 -1.0491 -0.0010
0 18 16 -0.8059 0.0003
0 18 17 -0.1758 -0.0002
0 18 18 1.0640 0.0009
0 18 19 -0.9771 0.0009
0 20 0 2.5434 0.0003
0 20 1 1.5467 -0.0015
0 20 3 0.6932 0.0016
0 20 4 -0.0539 0.0015
0 20 5 1.1953 0.0013
0 20 6 -1.2660 -0.0015
0 20 7 1.8796 -0.0004
0 20 8 1.7983 -0.0017
0 20 9 -0.1228 -0.0008
0 20 10 0.1530 0.0002
0 20 11 -1.3654 0.0006
0 20 12 -0.0081 0.0008
0 20 13 1.4636 0.0005
0 20 14 -0.8292 0.0006
0 20 15 0.8136 0.0004
0 20 16 -1.1421 -0.0016
0 20 17 -2.3199 -0.0001
0 20 18 -1.9013 -0.0006
0 22 0 -0.6096 -0.0014
0 22 1 -0.8329 0.0021
0 22 2 1.1669 0.0004
0 22 3 1.8887 0.0004
0 22 4 -0.8928 0.0006
0 22 5 2.2431 -0.0023
0 22 6 0.2027 0.0016
0 22 7 -2.6479 0.0003
0 22 8 -1.9826 -0.0013
0 22 9 0.4124 0.0008
0 22 10 0.5468 -0.0006
0 22 11 -1.5619 -0.0002
0 22 12 -1.4584 0.0001
0 22 13 0.7642 -0.0013
0 22 14 1.2517 -0.0001
0 22 15 3.1224 0.0004
0 22 16 2.3730 0.0006
0 22 17 -0.2589 0.0005
0 22 18 0.4898 -0.0001
0 24 0 0.0222 -0.0004
0 24 1 0.1938 -0.0020
0 24 2 0.9341 -0.0001
0 24 3 0.0495 -0.0004
0 24 4 -1.8063 0.0020
0 24 5 0.0682 0.0014
0 24 6 1.2883 0.0006
0 24 7 0.5438 -0.0010
0 24 8 0.3609 -0.0004
0 24 9 -0.4449 -0.0019
0 24 10 1.0251 -0.0006
0 24 11 1.5590 -0.0009
0 24 12 -0.5530 0.0007
0 24 13 -0.3442 0.0024
0 24 14 -0.2630 -0.0007
0 24 15 -2.5046 0.0003
0 24 16 0.8466 -0.0009
0 24 17 2.3355 -0.0005
0 26 0 -0.0724 -0.0012
0 26 1 0.2140 0.0005
0 26 2 -1.0428 -0.0016
0 26 3 -0.6399 0.0005
0 26 4 -0.1982 -0.0002
0 26 5 -0.6737 0.0001
0 26 6 -0.7898 0.0000
0 26 7 1.3248 0.0013
0 26 8 1.3812 0.0002
0 26 9 -0.6715 0.0002
0 26 10 -2.2454 0.0007
0 26 11 0.1769 -0.0002
0 26 12 -0.6271 0.0004
0 26 13 0.2806 -0.0014
0 26 14 -0.4182 0.0003
0 26 15 -0.4925 0.0009
0 26 16 -0.4588 0.0001
0 28 0 -0.0616 -0.0015
0 28 1 0.2276 -0.0011
0 28 2 -0.3430 -0.0001
0 28 3 -0.3816 -0.0004
0 28 4 -0.4127 0.0003
0 28 5 0.1560 0.0012
0 28 6 0.3017 0.0001
0 28 7 -2.7395 0.0018
0 28 8 0.1032 -0.0009
0 28 9 1.1795 -0.0008
0 28 10 0.4217 0.0006
0 28 11 -1.6103 -0.0007
0 28 12 -1.0800 0.0007
0 28 13 -3.0468 0.0012
0 28 14 0.2947 -0.0007
0 28 15 0.9334 -0.0010
0 30 0 0.8227 0.0006
0 30 1 1.0644 -0.0004
0 30 2 1.1493 -0.0004
0 30 3 1.8169 -0.0009
0 30 4 -0.9586 -0.0004
0 30 5 -0.8076 -0.0007
0 30 6 1.0003 0.0001
0 30 7 -0.1383 -0.0005
0 30 8 0.5044 0.0009
0 30 9 0.1494 0.0004
0 30 10 1.5473 -0.0010
0 30 11 3.5073 -0.0003
0 30 12 1.7541 -0.0016
0 30 13 0.4178 0.0007
0 30 14 -0.3148 0.0005
0 32 0 -3.2843 0.0004
0 32 1 0.9047 -0.0001
0 32 2 1.6732 -0.0007
0 32 3 1.1766 -0.0013
0 32 4 -0.7974 0.0004
0 32 5 -0.0714 0.0003
0 32 6 2.1914 0.0002
0 32 7 0.1078 0.0006
0 32 8 -0.2920 -0.0004
0 32 9 0.6834 -0.0011
0 32 10 -0.9299 0.0009
0 32 11 -1.2839 -0.0003
0 32 12 0.9876 -0.0003
0 32 13 1.9745 0.0002
0 34 0 -2.2676 0.0004
0 34 1 -1.4900 -0.0001
0 34 2 -1.0591 0.0003
0 34 3 0.4156 0.0003
0 34 4 1.8207 -0.0007
0 34 5 -2.3006 -0.0008
0 34 6 -1.5512 -0.0000
0 34 7 -0.3585 0.0002
0 34 8 -1.9188 0.0016
0 34 9 1.5854 -0.0004
0 34 10 -0.3295 -0.0007
0 34 11 -0.1065 0.0004
0 36 0 1.5580 0.0009
0 36 1 -2.3030 0.0002
0 36 2 0.9851 0.0005
0 36 3 -0.5350 -0.0004
0 36 4 2.1782 -0.0006
0 36 5 -1.7335 0.0001
0 36 6 -0.7200 -0.0009
0 36 7 1.0149 0.0009
0 36 8 -1.7214 -0.0003
0 36 9 -2.2678 0.0007
0 38 0 -1.8869 0.0016
0 38 1 -0.1495 0.0003
0 38 2 -0.7844 0.0001
0 38 3 0.1045 -0.0001
0 38 4 0.7647 -0.0000
0 38 5 3.5034 0.0001
0 38 6 0.6348 0.0000
1 1 2 -5.9517 0.0021
1 1 3 -1.1617 -0.0069
1 1 6 2.9314 0.0155
1 1 10 -2.3570 -0.0100
1 1 15 -1.3935 -0.0073
1 1 16 -1.6932 -0.0034
1 1 17 -0.9433 -0.0117
1 1 18 -0.9219 -0.0081
1 1 19 0.6316 0.0110
1 1 20 -0.8729 0.0011
1 1 21 0.4402 0.0035
1 3 0 -4.6925 -0.0123
1 3 12 1.8538 -0.0082
1 3 13 0.0647 -0.0060
1 3 15 2.5215 0.0054
1 3 16 1.1094 0.0041
1 3 17 -1.9022 0.0025
1 3 18 2.5549 -0.0109
1 3 19 0.0619 -0.0039
1 3 20 1.5096 0.0044
1 3 21 0.1133 -0.0009
1 5 0 -0.3081 -0.0129
1 5 1 -7.1217 -0.0119
1 5 2 -2.5855 0.0061
1 5 6 0.8319 -0.0168
1 5 11 0.8640 -0.0026
1 5 12 -1.9364 -0.0000
1 5 14 -1.0039 -0.0104
1 5 15 0.7769 0.0016
1 5 16 -0.3476 -0.0019
1 5 17 1.0353 0.0007
1 5 18 0.5112 0.0055
1 5 19 -0.0760 -0.0001
1 5 20 -4.0015 -0.0014
1 5 21 -1.2450 0.0000
1 7 0 0.7875 0.0091
1 7 5 -5.2409 -0.0052
1 7 9 2.0933 0.0017
1 7 10 0.5586 -0.0040
1 7 12 -0.6535 -0.0012
1 7 13 -1.7776 -0.0004
1 7 14 -0.1044 0.0053
1 7 15 -1.4715 0.0031
1 7 16 1.1885 0.0005
1 7 17 -0.1139 0.0016
1 7 18 -2.6862 -0.0045
1 7 19 1.4874 -0.0022
1 7 20 2.4023 0.0012
1 7 21 -0.0330 0.0003
1 9 0 1.9689 -0.0036
1 9 1 -5.1055 0.0041
1 9 3 3.1671 0.0003
1 9 4 -3.4752 -0.0004
1 9 9 -0.5759 0.0021
1 9 11 0.6436 0.0016
1 9 12 -0.4438 -0.0043
1 9 13 0.6055 -0.0031
1 9 14 0.2507 -0.0011
1 9 16 1.1007 0.0022
1 9 17 -1.1159 0.0011
1 9 18 1.4659 0.0001
1 9 19 0.7398 -0.0009
1 9 20 1.4729 -0.0008
1 9 21 0.0704 -0.0011
1 11 0 0.6341 0.0018
1 11 1 0.6370 -0.0038
1 11 9 0.8437 -0.0014
1 11 10 1.3348 -0.0007
1 11 11 -0.3227 0.0007
1 11 12 -0.0250 0.0009
1 11 13 -0.0588 0.0024
1 11 14 -0.1518 -0.0004
1 11 15 -1.8010 -0.0002
1 11 16 -1.5191 -0.0011
1 11 17 0.6908 -0.0010
1 11 18 0.4983 0.0020
1 11 19 -0.2337 -0.0000
1 11 20 -1.8544 0.0002
1 11 21 -1.6439 0.0004
1 13 0 -0.5326 0.0021
1 13 1 3.1259 0.0022
1 13 2 -0.9753 0.0023
1 13 3 -2.1769 -0.0014
1 13 5 -3.0784 -0.0035
1 13 9 -1.3752 0.0035
1 13 11 1.0221 -0.0002
1 13 13 -1.4979 -0.0029
1 13 14 1.0485 -0.0008
1 13 15 0.8154 0.0012
1 13 16 0.1688 0.0010
1 13 17 0.2317 0.0019
1 13 18 -2.5150 0.0008
1 13 19 -0.1883 -0.0021
1 13 20 2.0926 0.0005
1 15 0 -1.1582 0.0017
1 15 1 0.0055 -0.0012
1 15 4 0.2370 0.0005
1 15 6 -0.9034 -0.0021
1 15 8 -2.5820 -0.0004
1 15 9 -0.9255 -0.0016
1 15 10 -1.1640 -0.0002
1 15 11 0.7143 0.0032
1 15 12 -0.3749 0.0001
1 15 15 0.4136 -0.0011
1 15 16 0.5501 -0.0005
1 15 17 0.4026 -0.0006
1 15 18 -0.6050 0.0008
1 15 19 0.0015 0.0011
1 15 20 0.1515 -0.0006
1 17 0 -2.1205 -0.0010
1 17 1 -1.2923 0.0023
1 17 5 0.6353 -0.0015
1 17 6 -0.7317 0.0019
1 17 7 -0.1465 -0.0002
1 17 10 -1.3865 -0.0005
1 17 11 0.4140 -0.0015
1 17 12 2.2765 0.0013
1 17 13 -0.7170 -0.0010
1 17 14 0.4292 0.0012
1 17 15 -0.5431 -0.0004
1 17 16 -0.6423 0.0007
1 17 17 0.2654 -0.0007
1 17 18 1.8785 -0.0004
1 17 19 -0.7143 0.0007
1 19 0 1.5828 -0.0008
1 19 1 0.1949 -0.0010
1 19 2 1.5722 0.0022
1 19 3 -2.0156 0.0024
1 19 4 0.3119 0.0018
1 19 5 1.0284 0.0031
1 19 6 -0.3998 -0.0018
1 19 8 3.8613 -0.0016
1 19 10 -1.3064 0.0017
1 19 11 -0.9933 0.0021
1 19 12 0.7303 0.0012
1 19 13 -1.0472 0.0005
1 19 14 -0.6913 -0.0018
1 19 15 -0.9478 -0.0015
1 19 16 -1.3022 -0.0007
1 19 17 0.2621 0.0000
1 19 18 -0.1776 0.0010
1 19 19 -1.5305 0.0009
1 21 0 0.8809 -0.0003
1 21 1 0.2522 0.0006
1 21 2 0.3137 -0.0005
1 21 3 2.4103 -0.0001
1 21 4 -0.8711 -0.0008
1 21 5 1.1597 -0.0015
1 21 6 -0.5889 0.0012
1 21 7 -1.3631 0.0010
1 21 8 -0.4390 -0.0012
1 21 9 1.0522 0.0011
1 21 10 0.5572 -0.0019
1 21 11 -2.0682 -0.0000
1 21 12 -0.8754 0.0007
1 21 13 3.6814 -0.0004
1 21 14 -0.1111 0.0010
1 21 15 2.2601 0.0011
1 21 16 -0.0527 -0.0003
1 21 17 -1.1784 -0.0003
1 21 18 0.1689 -0.0007
1 23 0 -0.4266 -0.0008
1 23 2 0.9869 0.0003
1 23 3 0.2767 -0.0002
1 23 4 -2.0529 0.0020
1 23 5 -0.0892 -0.0002
1 23 6 1.3276 -0.0001
1 23 7 -2.1341 -0.0006
1 23 8 -1.2302 -0.0016
1 23 10 1.4341 0.0004
1 23 11 0.0323 -0.0010
1 23 12 -1.4958 -0.0000
1 23 13 -0.3922 0.0012
1 23 14 1.4346 -0.0002
1 23 15 1.9127 -0.0003
1 23 16 0.9920 0.0001
1 23 17 0.1767 0.0001
1 25 0 0.0812 -0.0004
1 25 1 0.5049 -0.0003
1 25 2 -0.4549 -0.0004
1 25 3 1.0873 0.0006
1 25 4 -0.2349 0.0001
1 25 5 0.1467 0.0002
1 25 6 -0.4134 0.0014
1 25 7 2.5312 -0.0008
1 25 8 2.5547 0.0004
1 25 10 -0.4431 -0.0006
1 25 11 2.0720 -0.0000
1 25 13 -1.8255 0.0003
1 25 14 -1.2715 0.0005
1 25 15 -3.2139 0.0006
1 25 16 0.5914 -0.0011
1 25 17 -1.0269 0.0005
1 27 0 -0.6626 -0.0019
1 27 1 -1.4355 0.0003
1 27 2 -1.5184 -0.0007
1 27 3 -0.5079 0.0007
1 27 4 0.0753 0.0003
1 27 5 0.6307 0.0008
1 27 6 -0.2902 -0.0001
1 27 7 -1.8195 0.0020
1 27 8 -0.9697 -0.0010
1 27 9 0.0794 -0.0004
1 27 10 -0.8897 0.0012
1 27 12 -0.6043 0.0007
1 27 13 0.9551 -0.0012
1 27 14 0.3371 -0.0005
1 27 15 0.7117 -0.0001
1 27 16 0.9777 0.0011
1 29 0 0.8486 0.0006
1 29 1 2.3101 -0.0011
1 29 2 -1.1340 -0.0008
1 29 3 -0.8100 -0.0001
1 29 4 -0.5501 -0.0000
1 29 5 -1.1887 0.0003
1 29 6 1.0471 0.0003
1 29 7 -1.8783 0.0007
1 29 8 0.3845 0.0001
1 29 9 1.4555 -0.0004
1 29 10 1.0748 -0.0007
1 29 11 1.3987 0.0002
1 29 12 -1.3952 -0.0009
1 29 13 -2.6437 0.0017
1 29 14 -0.3443 -0.0001
1 29 15 0.5966 -0.0001
1 31 0 -0.4838 0.0000
1 31 2 3.0509 -0.0005
1 31 3 1.5633 -0.0017
1 31 5 -1.7428 -0.0008
1 31 6 1.5833 0.0004
1 31 7 0.4945 0.0005
1 31 8 0.1456 0.0002
1 31 9 -0.8039 0.0010
1 31 10 -0.2187 0.0003
1 31 11 3.1674 -0.0005
1 31 12 2.6588 -0.0008
1 31 13 1.1835 0.0002
1 33 0 -4.0672 0.0004
1 33 1 -1.0399 -0.0005
1 33 2 1.1092 -0.0004
1 33 3 0.3798 -0.0001
1 33 4 0.7770 0.0004
1 33 5 0.5331 0.0000
1 33 6 0.3435 -0.0005
1 33 7 -0.4516 0.0004
1 33 8 -1.6166 0.0001
1 33 9 1.7764 -0.0017
1 33 10 0.2824 0.0000
1 33 11 -3.3419 0.0003
1 33 12 1.0659 0.0003
1 35 0 0.5903 0.0008
1 35 1 -3.1144 0.0009
1 35 2 -0.7623 0.0004
1 35 3 -0.2955 -0.0004
1 35 4 1.8760 -0.0007
1 35 5 -1.2137 -0.0010
1 35 6 -1.9476 -0.0005
1 35 7 1.5146 0.0003
1 35 8 -1.3547 0.0013
1 35 9 0.2715 0.0002
1 35 10 -1.2588 0.0008
1 37 0 0.3797 0.0013
1 37 1 -0.3007 -0.0001
1 37 2 1.7838 -0.0003
1 37 3 0.4054 -0.0004
1 37 4 1.0279 -0.0001
1 37 5 0.1583 0.0015
1 37 6 1.0306 0.0004
1 37 7 0.6041 0.0001
1 37 8 -1.0318 -0.0007
1 39 0 -1.8898 0.0000
1 39 1 -1.6600 0.0005
1 39 2 -3.1154 0.0008
1 39 3 0.5706 0.0003
1 39 4 -0.4698 -0.0005
2 0 0 0.5392 0.0176
2 0 4 0.0665 0.0100
2 0 10 0.3776 0.0102
2 0 18 -1.6169 0.0022
2 0 20 -1.0051 -0.0047
2 2 0 0.5364 0.0006
2 2 1 11.3738 0.0116
2 2 2 7.5172 -0.0035
2 2 13 -3.9476 0.0009
2 2 14 0.5180 0.0123
2 2 15 1.0243 0.0014
2 2 16 -0.2537 -0.0081
2 2 17 -0.8382 -0.0019
2 2 18 0.7219 -0.0093
2 2 19 0.3961 -0.0003
2 2 20 1.0998 0.0068
2 2 21 -1.2653 0.0007
2 4 0 -1.6598 -0.0128
2 4 3 11.1731 0.0030
2 4 8 0.5398 0.0014
2 4 9 -1.7176 -0.0009
2 4 14 0.8889 0.0007
2 4 15 1.9974 0.0020
2 4 16 2.1970 0.0046
2 4 17 -1.4436 -0.0006
2 4 18 2.4530 0.0015
2 4 19 0.2858 -0.0018
2 4 20 -1.2823 -0.0007
2 4 21 1.3727 0.0010
2 6 0 -1.0087 0.0034
2 6 4 -0.2399 -0.0030
2 6 6 4.6925 -0.0010
2 6 7 -1.4917 0.0010
2 6 8 -1.7909 -0.0026
2 6 9 0.7795 -0.0028
2 6 10 2.3707 -0.0007
2 6 12 -1.9906 -0.0011
2 6 13 -0.1435 0.0039
2 6 14 -1.6383 -0.0012
2 6 15 -1.3428 0.0002
2 6 16 -0.3547 -0.0005
2 6 17 1.4699 0.0016
2 6 18 -0.8819 -0.0002
2 6 19 -0.4125 0.0003
2 6 20 -0.6226 -0.0002
2 6 21 1.1062 -0.0000
2 8 0 3.9982 -0.0015
2 8 1 2.4379 0.0031
2 8 3 -5.8766 -0.0071
2 8 4 -1.7926 0.0003
2 8 5 -4.0325 -0.0055
2 8 9 1.4071 0.0027
2 8 10 -0.0548 -0.0012
2 8 12 -0.2552 -0.0020
2 8 13 -0.5493 -0.0043
2 8 14 -0.7681 0.0015
2 8 15 0.3935 0.0043
2 8 16 -0.3482 -0.0012
2 8 17 -1.0032 0.0016
2 8 18 -1.4857 -0.0019
2 8 19 1.9413 -0.0021
2 8 20 1.7008 0.0011
2 8 21 -0.3051 0.0012
2 10 0 2.6175 -0.0004
2 10 6 -1.3978 -0.0040
2 10 7 1.0764 -0.0016
2 10 8 -1.9517 0.0023
2 10 9 -1.0959 -0.0019
2 10 10 -1.6341 0.0016
2 10 11 0.8466 0.0032
2 10 13 0.1249 0.0013
2 10 14 0.6423 -0.0012
2 10 15 -0.5393 -0.0030
2 10 16 0.2781 0.0004
2 10 17 -1.1225 -0.0007
2 10 18 0.6780 0.0015
2 10 19 0.6121 0.0004
2 10 20 -1.1917 -0.0010
2 10 21 -1.1661 -0.0016
2 12 0 -2.3700 0.0016
2 12 3 -1.1998 -0.0015
2 12 4 4.3993 -0.0027
2 12 6 0.2820 0.0025
2 12 8 1.2828 -0.0002
2 12 9 1.0045 0.0015
2 12 10 1.1159 -0.0005
2 12 11 -1.0202 -0.0031
2 12 12 0.8165 0.0002
2 12 14 0.3713 0.0011
2 12 15 -0.5237 0.0015
2 12 16 0.4215 0.0003
2 12 17 0.3556 -0.0009
2 12 18 -0.5012 0.0009
2 12 19 -1.7930 -0.0020
2 12 20 0.1760 0.0006
2 14 0 -2.8629 0.0008
2 14 5 -0.7981 0.0002
2 14 6 0.4301 -0.0048
2 14 9 -0.3553 0.0011
2 14 10 1.3603 0.0015
2 14 11 1.0344 0.0028
2 14 12 -0.7329 -0.0019
2 14 13 1.1462 -0.0026
2 14 14 0.2231 -0.0023
2 14 15 0.7843 0.0004
2 14 16 1.1448 0.0016
2 14 17 1.5568 0.0004
2 14 18 -1.5316 0.0012
2 14 19 0.6144 0.0005
2 14 20 0.9498 -0.0013
2 16 0 -0.5350 0.0001
2 16 4 -1.9115 -0.0006
2 16 6 -0.8230 0.0026
2 16 9 -0.0050 0.0006
2 16 10 0.7909 -0.0013
2 16 12 0.3421 0.0013
2 16 13 0.6171 0.0014
2 16 14 -0.5527 0.0011
2 16 15 -1.2667 -0.0002
2 16 16 -1.1488 -0.0006
2 16 17 -0.2500 0.0001
2 16 18 0.6105 -0.0010
2 16 19 0.2842 0.0008
2 16 20 -0.7882 0.0004
2 18 0 0.6952 -0.0007
2 18 1 0.4950 0.0010
2 18 2 2.5897 0.0017
2 18 5 1.7659 0.0003
2 18 8 1.6031 -0.0006
2 18 9 -1.7849 0.0002
2 18 10 -3.0195 0.0021
2 18 11 -0.2409 0.0005
2 18 13 -2.4032 -0.0009
2 18 14 0.8977 -0.0010
2 18 15 0.3059 -0.0013
2 18 16 -0.7727 0.0005
2 18 17 -0.3248 -0.0002
2 18 18 0.7587 0.0008
2 18 19 -1.2249 0.0006
2 20 0 0.9964 0.0001
2 20 1 -0.7160 0.0001
2 20 2 2.0382 0.0007
2 20 6 0.2429 0.0009
2 20 7 0.2258 -0.0009
2 20 8 1.8445 -0.0014
2 20 9 -1.3275 0.0001
2 20 10 -0.7821 -0.0013
2 20 11 -1.5334 0.0023
2 20 12 -1.0770 0.0013
2 20 13 0.5893 -0.0004
2 20 14 -0.7509 -0.0008
2 20 15 -0.2454 -0.0009
2 20 16 0.0864 -0.0001
2 20 17 1.3543 -0.0001
2 20 18 -1.1482 0.0004
2 22 0 0.5821 -0.0003
2 22 1 -0.6491 -0.0010
2 22 4 -1.0855 0.0009
2 22 5 -0.3925 -0.0010
2 22 6 0.4426 -0.0002
2 22 7 -1.5864 0.0012
2 22 8 -1.5999 -0.0010
2 22 9 2.5171 0.0012
2 22 10 1.7875 -0.0004
2 22 11 -0.4942 -0.0020
2 22 12 0.0153 0.0003
2 22 13 4.0517 0.0009
2 22 14 0.2006 0.0012
2 22 15 2.1332 0.0008
2 22 16 -0.5652 -0.0000
2 22 17 -0.1639 -0.0003
2 22 18 2.2929 -0.0016
2 24 0 -0.3789 -0.0001
2 24 2 -1.0792 0.0000
2 24 3 0.3661 0.0013
2 24 4 -0.7288 0.0009
2 24 5 1.2454 0.0004
2 24 6 -0.4073 0.0004
2 24 7 1.0631 -0.0016
2 24 8 2.7409 -0.0006
2 24 9 0.1631 -0.0011
2 24 10 -0.9332 0.0003
2 24 11 0.2534 0.0013
2 24 12 -0.6622 0.0002
2 24 13 -2.8633 0.0006
2 24 14 0.6940 0.0002
2 24 15 0.0323 -0.0010
2 24 16 0.0115 -0.0011
2 24 17 -1.4829 0.0003
2 26 0 -0.6810 -0.0015
2 26 2 0.1540 -0.0004
2 26 3 1.1633 -0.0006
2 26 6 -0.0451 0.0018
2 26 7 -1.0606 0.0010
2 26 8 0.5365 -0.0004
2 26 9 -0.6911 -0.0002
2 26 10 0.7581 -0.0000
2 26 11 -0.1477 -0.0019
2 26 13 -0.5061 -0.0004
2 26 14 -0.3734 0.0004
2 26 15 -2.3951 0.0010
2 26 16 1.2281 0.0002
2 28 0 -0.5662 0.0001
2 28 2 -1.8765 -0.0007
2 28 3 -0.6489 0.0015
2 28 4 -0.1224 0.0010
2 28 5 -0.1330 0.0011
2 28 6 1.8251 -0.0012
2 28 7 -2.1644 0.0004
2 28 8 -2.0099 -0.0009
2 28 9 1.2140 -0.0008
2 28 10 0.9051 0.0004
2 28 11 -0.5524 -0.0001
2 28 12 -1.6333 -0.0008
2 28 13 0.8060 -0.0003
2 28 14 -0.2853 -0.0003
2 28 15 2.1592 -0.0001
2 30 0 1.1935 0.0004
2 30 3 -0.6162 -0.0018
2 30 4 0.0449 -0.0003
2 30 5 -3.6805 -0.0004
2 30 6 0.3538 0.0012
2 30 7 0.9662 0.0016
2 30 8 0.8897 0.0000
2 30 9 0.0822 0.0004
2 30 10 -1.3751 -0.0005
2 30 11 3.4016 -0.0003
2 30 12 1.1056 -0.0008
2 30 13 -3.2304 0.0006
2 30 14 0.1326 0.0007
2 32 0 -1.6562 -0.0006
2 32 1 0.5844 -0.0010
2 32 2 4.0998 0.0002
2 32 3 -0.2483 0.0000
2 32 4 -0.0868 0.0006
2 32 5 -0.6199 0.0000
2 32 6 -0.2752 -0.0003
2 32 7 -0.7473 0.0002
2 32 8 -1.5329 0.0004
2 32 9 -1.0216 -0.0002
2 32 10 0.3599 0.0007
2 32 11 -0.2526 0.0001
2 32 12 3.0454 0.0004
2 32 13 2.9610 0.0007
2 34 0 -2.2828 0.0009
2 34 1 -2.1114 0.0004
2 34 2 0.5984 -0.0003
2 34 3 0.9285 -0.0011
2 34 4 1.7066 -0.0003
2 34 5 2.6680 -0.0007
2 34 6 -0.0585 -0.0006
2 34 7 0.3865 0.0005
2 34 8 0.5310 0.0005
2 34 9 2.7945 -0.0008
2 34 10 0.0080 -0.0001
2 34 11 -2.3227 0.0004
2 36 0 1.7593 0.0012
2 36 1 -1.5261 0.0002
2 36 2 -0.4377 0.0001
2 36 3 0.5931 -0.0005
2 36 4 1.0589 -0.0002
2 36 5 -0.3847 0.0003
2 36 6 -0.1108 0.0004
2 36 7 1.6421 -0.0007
2 36 8 -2.0291 0.0010
2 36 9 -0.6574 -0.0004
2 38 0 -1.5526 -0.0002
2 38 1 -0.7415 0.0003
2 38 2 0.4069 -0.0000
2 38 3 -0.4656 -0.0000
2 38 4 -1.3029 -0.0006
2 38 5 -0.4288 0.0005
2 38 6 -0.0581 -0.0004
3 1 0 -0.0279 0.0008
3 1 1 5.2289 0.0055
3 1 6 2.9069 0.0141
3 1 9 1.3122 0.0012
3 1 11 -4.5008 0.0035
3 1 12 0.6812 0.0100
3 1 13 -2.0978 -0.0044
3 1 14 -0.6443 -0.0049
3 1 15 2.0713 -0.0021
3 1 16 -1.5865 -0.0074
3 1 17 0.4289 0.0042
3 1 18 -0.2252 -0.0019
3 1 19 -1.1790 -0.0022
3 1 20 1.2494 0.0026
3 1 21 -0.6001 -0.0022
3 3 0 -0.2666 -0.0092
3 3 2 9.1977 0.0068
3 3 9 1.3368 -0.0043
3 3 11 -0.2414 -0.0021
3 3 12 0.1755 0.0078
3 3 14 2.3203 0.0010
3 3 16 0.2134 -0.0042
3 3 17 -1.2881 -0.0034
3 3 18 0.5516 0.0014
3 3 19 0.7843 -0.0009
3 3 20 -1.0440 0.0000
3 3 21 -0.3229 0.0031
3 5 0 -2.7224 0.0040
3 5 4 0.1945 -0.0019
3 5 6 1.3280 -0.0046
3 5 7 0.1034 0.0026
3 5 10 0.7314 0.0004
3 5 11 1.4483 0.0024
3 5 12 -0.2552 -0.0047
3 5 13 0.2018 0.0035
3 5 14 0.4028 0.0034
3 5 16 1.9503 0.0036
3 5 17 0.2195 0.0009
3 5 18 1.0135 -0.0008
3 5 19 0.0543 0.0015
3 5 20 -0.6147 -0.0008
3 5 21 2.8679 -0.0008
3 7 0 4.6795 -0.0025
3 7 7 3.2246 0.0068
3 7 9 1.0419 0.0007
3 7 10 1.0553 -0.0026
3 7 11 -2.1896 -0.0048
3 7 12 -1.2482 0.0021
3 7 13 -1.1092 0.0008
3 7 14 -2.8631 -0.0006
3 7 15 -0.3274 0.0059
3 7 16 -0.8804 -0.0030
3 7 17 0.5871 0.0003
3 7 18 -0.1374 0.0003
3 7 19 -1.0162 -0.0020
3 7 20 0.8703 0.0013
3 7 21 0.9259 0.0012
3 9 0 2.9436 -0.0031
3 9 1 5.6123 -0.0028
3 9 3 5.0528 0.0003
3 9 6 -2.1481 -0.0059
3 9 10 -1.0720 -0.0011
3 9 12 0.3061 -0.0022
3 9 13 1.0907 -0.0012
3 9 14 -0.0298 -0.0010
3 9 15 0.7072 0.0003
3 9 16 -1.1084 0.0009
3 9 17 -1.5507 -0.0003
3 9 18 -0.9729 0.0009
3 9 19 3.0014 0.0006
3 9 20 -0.1773 -0.0009
3 9 21 -1.7334 0.0007
3 11 0 -0.9550 0.0023
3 11 6 0.0351 0.0030
3 11 7 -1.4338 0.0021
3 11 8 -1.9291 -0.0015
3 11 9 -0.7777 -0.0014
3 11 12 0.6784 0.0003
3 11 13 -1.3243 0.0011
3 11 14 0.4600 0.0012
3 11 15 -0.1728 -0.0018
3 11 16 0.8930 -0.0003
3 11 17 -0.6865 -0.0008
3 11 18 -0.2508 -0.0002
3 11 19 -0.9147 -0.0008
3 11 20 -0.4405 0.0006
3 13 0 -2.9249 0.0008
3 13 1 -5.7357 0.0023
3 13 5 -1.5511 0.0014
3 13 7 -0.0333 -0.0001
3 13 8 0.0799 0.0016
3 13 10 0.4850 0.0009
3 13 12 0.4100 -0.0013
3 13 13 0.6783 -0.0021
3 13 14 0.3603 -0.0013
3 13 15 -0.0888 0.0014
3 13 16 1.7310 0.0021
3 13 17 0.8637 -0.0014
3 13 18 -1.0279 0.0008
3 13 19 -2.7261 0.0000
3 13 20 -0.9247 -0.0018
3 15 0 -2.8585 -0.0006
3 15 3 2.5166 0.0019
3 15 4 1.4552 -0.0004
3 15 6 1.4542 0.0002
3 15 7 0.0492 -0.0028
3 15 9 0.1129 0.0014
3 15 10 2.3874 -0.0005
3 15 12 -1.5017 -0.0003
3 15 13 1.2695 0.0005
3 15 14 -0.5599 -0.0003
3 15 15 -0.9618 -0.0005
3 15 16 0.1651 0.0003
3 15 17 1.3676 0.0011
3 15 18 0.8450 -0.0007
3 15 19 1.6752 0.0006
3 15 20 0.3607 0.0003
3 17 0 1.4051 0.0005
3 17 8 -0.2810 -0.0001
3 17 9 -0.8891 0.0007
3 17 10 -0.0683 0.0011
3 17 12 1.6944 -0.0002
3 17 13 -0.1982 0.0016
3 17 14 -0.3223 0.0004
3 17 15 -0.5688 0.0003
3 17 16 -1.2923 -0.0007
3 17 17 -1.3015 0.0001
3 17 18 1.3399 0.0000
3 17 19 0.8767 0.0002
3 19 0 0.6567 -0.0005
3 19 3 -0.1749 0.0034
3 19 4 -0.6099 -0.0007
3 19 5 0.0793 0.0001
3 19 6 -0.8705 -0.0015
3 19 8 0.8755 -0.0009
3 19 10 -3.0294 0.0005
3 19 11 -0.9153 0.0027
3 19 12 -0.1994 -0.0004
3 19 13 -1.7326 -0.0024
3 19 14 1.8612 -0.0014
3 19 15 1.0451 -0.0020
3 19 16 -0.3562 0.0011
3 19 17 0.9030 0.0002
3 19 18 -2.4075 0.0007
3 19 19 0.1623 0.0009
3 21 0 1.3757 0.0003
3 21 1 -1.2361 -0.0009
3 21 2 1.4322 -0.0016
3 21 3 0.2282 -0.0009
3 21 4 0.3730 0.0009
3 21 5 -2.0566 0.0000
3 21 6 0.6646 0.0013
3 21 7 -0.1061 0.0012
3 21 9 0.5060 0.0007
3 21 10 1.5282 -0.0010
3 21 11 -0.1994 -0.0015
3 21 13 1.3631 0.0010
3 21 14 -1.4647 0.0009
3 21 15 -0.8180 0.0005
3 21 16 -0.1053 -0.0001
3 21 17 0.9827 0.0001
3 21 18 -0.3989 -0.0012
3 23 0 0.0290 0.0005
3 23 2 -1.1271 0.0007
3 23 4 -0.0348 0.0008
3 23 5 2.4544 -0.0001
3 23 7 1.1550 -0.0012
3 23 8 1.5167 -0.0002
3 23 9 1.1086 0.0005
3 23 10 -0.4400 0.0005
3 23 11 0.2753 0.0010
3 23 12 2.3746 -0.0002
3 23 13 2.1500 -0.0001
3 23 14 0.1323 0.0005
3 23 15 1.4751 -0.0006
3 23 16 0.2815 -0.0008
3 23 17 -0.3920 -0.0004
3 25 0 -1.0056 -0.0015
3 25 1 0.2865 -0.0001
3 25 2 -0.8081 -0.0012
3 25 3 0.8512 -0.0011
3 25 4 -1.0746 0.0008
3 25 6 -0.1796 0.0027
3 25 10 -1.4358 -0.0001
3 25 11 -1.4588 -0.0000
3 25 13 -2.7734 0.0006
3 25 14 1.9461 0.0001
3 25 15 -0.8568 -0.0006
3 25 16 -0.6467 -0.0007
3 27 0 -0.5877 -0.0001
3 27 2 0.7633 0.0003
3 27 3 0.7286 0.0004
3 27 4 -1.5238 0.0004
3 27 5 0.2628 -0.0003
3 27 6 1.8694 -0.0006
3 27 7 -2.6772 -0.0002
3 27 10 2.9033 0.0002
3 27 11 0.6136 -0.0014
3 27 12 -2.8224 -0.0002
3 27 13 0.5921 0.0002
3 27 14 -1.1331 0.0003
3 27 15 -0.5099 0.0013
3 29 0 -0.8951 0.0001
3 29 1 1.3130 0.0005
3 29 2 -2.3299 -0.0013
3 29 3 -0.4159 -0.0004
3 29 4 0.9867 0.0006
3 29 5 -3.0045 0.0011
3 29 6 1.4580 -0.0005
3 29 7 0.3290 0.0007
3 29 8 -0.7355 -0.0014
3 29 9 0.5752 -0.0005
3 29 10 -0.8605 -0.0003
3 29 11 1.1461 0.0002
3 29 12 0.5885 -0.0008
3 29 13 -1.4420 -0.0010
3 29 14 -0.7191 0.0009
3 31 0 1.1492 -0.0002
3 31 1 0.2009 -0.0006
3 31 2 0.5933 -0.0000
3 31 3 -1.9930 -0.0011
3 31 4 0.1817 -0.0005
3 31 5 -3.2489 -0.0001
3 31 6 -2.1948 0.0008
3 31 7 0.9851 0.0013
3 31 8 -0.8354 0.0009
3 31 9 -1.5220 -0.0008
3 31 10 -0.8687 0.0003
3 31 11 2.0614 -0.0008
3 31 12 3.7175 -0.0002
3 31 13 -0.8800 0.0010
3 33 0 -0.6629 -0.0004
3 33 1 0.3045 -0.0001
3 33 2 4.2600 0.0005
3 33 3 0.2441 0.0003
3 33 4 0.1971 0.0006
3 33 5 3.2210 -0.0000
3 33 6 -0.2080 -0.0002
3 33 7 -1.2480 -0.0002
3 33 8 0.1356 0.0002
3 33 9 0.4759 0.0006
3 33 10 0.1751 0.0002
3 33 11 -1.1642 0.0013
3 33 12 -0.6785 -0.0003
3 35 0 -0.6843 0.0014
3 35 1 -0.2660 -0.0001
3 35 2 -0.3207 -0.0002
3 35 3 2.3610 -0.0020
3 35 4 2.1564 -0.0008
3 35 5 1.8343 0.0003
3 35 6 1.2493 0.0002
3 35 7 0.7584 0.0008
3 35 8 0.8699 0.0012
3 35 9 2.8261 -0.0009
3 35 10 -2.2797 0.0005
3 37 0 -0.0452 -0.0001
3 37 1 -2.4318 0.0000
3 37 2 -1.1621 0.0002
3 37 3 -0.6530 0.0011
3 37 4 -1.3516 0.0003
3 37 5 -0.6597 -0.0006
3 37 6 -0.6704 0.0000
3 37 7 0.3240 -0.0010
3 39 0 -0.9972 0.0001
3 39 1 -1.8011 -0.0001
3 39 2 -0.2169 0.0003
3 39 3 -0.4290 -0.0006
4 0 0 1.3202 0.0068
4 0 12 1.3655 -0.0010
4 0 14 -1.0448 0.0058
4 0 16 0.9133 0.0006
4 0 18 0.3330 -0.0041
4 0 20 2.1851 0.0053
4 2 0 0.1993 -0.0117
4 2 2 3.3587 0.0023
4 2 9 3.4697 -0.0025
4 2 10 -1.2244 0.0053
4 2 11 -1.7288 -0.0020
4 2 13 0.5569 -0.0010
4 2 14 1.1705 -0.0082
4 2 15 3.0758 0.0015
4 2 16 -1.5718 -0.0075
4 2 17 -0.7613 -0.0001
4 2 18 -0.3464 0.0040
4 2 19 -1.7641 -0.0039
4 2 20 -0.1236 -0.0036
4 2 21 0.8769 0.0025
4 4 0 -3.8377 -0.0001
4 4 1 2.1868 0.0012
4 4 5 -6.0088 0.0047
4 4 9 0.8888 -0.0056
4 4 12 -0.0871 -0.0016
4 4 13 -0.1752 -0.0009
4 4 14 1.8390 0.0021
4 4 15 -0.5176 -0.0028
4 4 16 -0.2039 0.0000
4 4 17 0.1496 0.0001
4 4 18 -0.2069 0.0005
4 4 19 1.4452 0.0031
4 4 20 -0.9316 -0.0006
4 4 21 -1.1608 0.0001
4 6 0 3.5709 0.0036
4 6 6 -1.2687 0.0045
4 6 10 0.8135 0.0002
4 6 11 -1.5481 -0.0008
4 6 12 0.2521 0.0026
4 6 13 -2.3134 0.0031
4 6 15 0.4594 0.0031
4 6 16 1.8862 -0.0013
4 6 17 0.7699 -0.0011
4 6 18 1.2545 0.0004
4 6 19 -0.8521 -0.0016
4 6 20 0.2944 0.0020
4 6 21 3.8710 -0.0009
4 8 0 3.8107 -0.0039
4 8 3 -0.5115 -0.0002
4 8 5 3.2098 0.0005
4 8 9 2.1613 0.0008
4 8 10 -0.8858 -0.0020
4 8 11 -1.0648 -0.0021
4 8 12 0.2051 0.0011
4 8 13 0.6572 0.0020
4 8 14 -1.7069 -0.0018
4 8 15 -0.3814 0.0025
4 8 16 -1.0700 0.0009
4 8 17 -0.7784 -0.0025
4 8 18 -0.3440 0.0017
4 8 19 0.1772 -0.0001
4 8 20 0.5000 -0.0022
4 8 21 -0.9676 0.0018
4 10 0 -2.7414 -0.0016
4 10 1 9.1623 0.0009
4 10 4 1.7988 -0.0020
4 10 9 0.2517 -0.0021
4 10 10 -0.3443 -0.0014
4 10 11 1.3193 0.0001
4 10 12 0.4123 -0.0017
4 10 13 0.2768 -0.0012
4 10 14 -0.3974 0.0014
4 10 15 1.0477 -0.0013
4 10 16 -0.7112 0.0007
4 10 17 -0.5392 0.0010
4 10 18 -0.5793 -0.0008
4 10 19 1.9869 0.0009
4 10 20 0.6876 0.0009
4 12 0 0.7475 0.0038
4 12 6 0.8508 0.0008
4 12 7 -0.2112 0.0027
4 12 8 -1.2622 -0.0009
4 12 9 0.5056 -0.0004
4 12 10 0.6434 0.0014
4 12 11 -1.1428 -0.0034
4 12 12 0.1680 -0.0002
4 12 13 -0.2971 0.0004
4 12 14 0.2285 -0.0012
4 12 15 -0.0327 0.0006
4 12 16 0.5977 0.0009
4 12 17 -0.1500 -0.0014
4 12 18 -0.6509 0.0002
4 12 19 -3.2834 -0.0001
4 12 20 -1.8808 -0.0005
4 14 0 -3.0279 -0.0011
4 14 2 4.5450 0.0025
4 14 6 0.6589 -0.0032
4 14 9 1.6998 0.0028
4 14 10 0.8905 -0.0004
4 14 11 -0.7864 0.0014
4 14 12 -0.2134 -0.0014
4 14 13 0.9834 -0.0013
4 14 14 0.3344 -0.0003
4 14 15 -0.7934 -0.0011
4 14 16 1.1494 0.0016
4 14 17 0.1055 0.0002
4 14 18 0.2754 -0.0004
4 14 19 -1.0393 0.0005
4 14 20 -1.1348 -0.0014
4 16 0 -0.9857 0.0010
4 16 5 0.4454 0.0007
4 16 7 1.3183 0.0015
4 16 9 -0.8465 0.0002
4 16 11 0.9518 0.0002
4 16 12 -0.4979 -0.0002
4 16 13 0.2636 0.0023
4 16 14 -1.4676 0.0005
4 16 15 -0.7036 0.0004
4 16 16 1.3222 -0.0015
4 16 17 -0.0261 0.0001
4 16 18 2.3686 -0.0005
4 16 19 2.8400 -0.0002
4 18 0 1.2866 0.0010
4 18 1 0.6410 0.0012
4 18 2 -1.6987 0.0023
4 18 3 0.1642 0.0019
4 18 4 -1.3399 -0.0024
4 18 6 0.0658 -0.0007
4 18 7 -0.2790 -0.0013
4 18 8 0.7399 0.0013
4 18 9 -0.9803 0.0009
4 18 10 -0.1838 0.0008
4 18 11 0.8917 0.0012
4 18 12 1.6337 -0.0006
4 18 13 0.9102 -0.0013
4 18 14 0.9917 -0.0006
4 18 15 0.3721 -0.0006
4 18 16 -1.3575 0.0008
4 18 17 0.3667 0.0006
4 18 18 -1.6338 0.0002
4 18 19 0.9859 0.0017
4 20 0 0.6870 -0.0019
4 20 1 -2.1280 -0.0002
4 20 2 0.5614 -0.0019
4 20 3 -0.8082 0.0006
4 20 5 -2.7544 0.0000
4 20 6 -1.0281 0.0002
4 20 7 -0.4258 -0.0007
4 20 9 -1.5199 -0.0005
4 20 10 -1.3485 0.0003
4 20 11 -0.8810 -0.0001
4 20 13 -1.1384 -0.0004
4 20 14 1.1984 0.0003
4 20 15 0.0127 -0.0008
4 20 16 -1.4808 0.0003
4 20 17 0.8917 0.0005
4 20 18 -2.0957 -0.0009
4 22 0 1.3638 0.0019
4 22 1 1.2241 -0.0003
4 22 2 0.9404 0.0004
4 22 4 -0.3917 -0.0005
4 22 6 -0.4732 -0.0008
4 22 8 -0.6408 0.0001
4 22 10 0.8680 -0.0003
4 22 12 0.0809 0.0002
4 22 13 0.5945 0.0001
4 22 14 -2.0106 0.0008
4 22 15 -1.6209 0.0007
4 22 16 1.9745 -0.0001
4 22 17 -1.0685 -0.0005
4 24 0 -1.3215 -0.0017
4 24 1 1.1438 0.0011
4 24 2 -0.7728 -0.0000
4 24 3 1.0839 0.0009
4 24 4 -0.2350 0.0016
4 24 5 1.9534 0.0002
4 24 6 0.7859 -0.0002
4 24 9 -1.1782 -0.0001
4 24 10 -1.5369 -0.0000
4 24 11 -0.5626 0.0016
4 24 12 3.4695 0.0008
4 24 13 0.9839 -0.0008
4 24 14 2.5763 -0.0005
4 24 15 1.6194 -0.0012
4 24 16 -0.1374 -0.0009
4 24 17 1.6745 0.0001
4 26 0 0.0290 -0.0001
4 26 2 -0.0907 -0.0010
4 26 3 1.1431 -0.0013
4 26 7 -0.3877 0.0013
4 26 8 1.3260 0.0002
4 26 9 0.9276 -0.0012
4 26 10 -0.1414 -0.0000
4 26 11 -0.9961 -0.0012
4 26 12 -3.4826 0.0002
4 26 13 -1.9581 0.0019
4 26 14 0.8659 -0.0001
4 26 15 -0.5291 0.0000
4 26 16 -2.3545 -0.0003
4 28 0 -1.3628 -0.0003
4 28 1 1.5067 0.0013
4 28 2 0.2624 0.0004
4 28 3 -0.1037 0.0007
4 28 4 -0.7197 0.0000
4 28 5 -1.5041 -0.0003
4 28 6 1.3720 -0.0011
4 28 7 -1.6668 -0.0012
4 28 8 -0.9703 -0.0005
4 28 9 2.4376 0.0011
4 28 10 1.2738 -0.0001
4 28 11 1.1404 -0.0004
4 28 12 -2.4691 -0.0000
4 28 13 -0.1922 -0.0014
4 28 14 -2.4361 0.0006
4 28 15 0.2881 0.0013
4 30 0 -1.3151 -0.0004
4 30 1 -1.9244 -0.0008
4 30 2 -1.0734 -0.0012
4 30 3 -1.8147 -0.0019
4 30 6 -0.8268 0.0001
4 30 7 0.7985 0.0017
4 30 8 -0.5941 -0.0004
4 30 9 -1.3021 -0.0020
4 30 10 -0.2668 0.0000
4 30 11 0.6848 -0.0008
4 30 12 4.4581 -0.0001
4 30 13 -1.0683 0.0008
4 32 0 2.4325 0.0002
4 32 1 -0.6791 0.0001
4 32 2 1.6947 0.0008
4 32 3 -0.2363 0.0005
4 32 4 -0.5783 -0.0002
4 32 5 2.4402 -0.0014
4 32 6 -2.2849 0.0002
4 32 7 0.0338 -0.0007
4 32 8 -0.6763 0.0009
4 32 9 -0.5572 0.0006
4 32 10 0.5050 0.0001
4 32 11 1.6688 0.0006
4 32 12 1.2241 -0.0010
4 34 0 0.1034 0.0000
4 34 1 2.5716 -0.0004
4 34 2 2.6988 0.0006
4 34 3 0.8544 -0.0013
4 34 4 0.4834 0.0002
4 34 5 2.2468 0.0019
4 34 6 1.2704 0.0006
4 34 7 -1.2840 0.0012
4 34 8 0.4742 -0.0004
4 34 9 1.5470 0.0006
4 34 10 -3.5159 0.0005
4 36 0 -1.2164 0.0008
4 36 1 -1.5012 -0.0000
4 36 2 -1.4319 0.0001
4 36 3 1.3107 0.0002
4 36 4 0.7839 -0.0009
4 36 5 -0.5465 -0.0009
4 36 6 0.3748 0.0002
4 36 7 0.2671 -0.0002
4 36 8 -1.2157 0.0022
4 38 0 -0.5709 -0.0001
4 38 1 -3.7905 -0.0006
4 38 2 -0.9784 0.0003
4 38 3 0.4293 0.0006
4 38 4 -2.8401 -0.0005
4 38 5 0.2623 -0.0003
5 1 0 1.1451 -0.0042
5 1 2 3.9874 -0.0018
5 1 3 2.2903 0.0065
5 1 4 -3.4631 0.0262
5 1 10 -0.8337 0.0083
5 1 11 0.2439 -0.0009
5 1 12 0.3946 0.0051
5 1 13 0.3785 0.0013
5 1 14 0.4650 -0.0010
5 1 15 2.2668 0.0026
5 1 16 0.6690 -0.0083
5 1 17 -1.5960 0.0005
5 1 18 -0.4490 -0.0005
5 1 19 -1.4816 -0.0051
5 1 20 0.3222 -0.0014
5 1 21 3.3925 0.0019
5 3 0 -1.2376 -0.0063
5 3 11 1.1932 0.0001
5 3 13 0.0305 -0.0030
5 3 14 0.7779 -0.0036
5 3 15 -0.0027 0.0006
5 3 16 -2.1749 -0.0014
5 3 17 -0.2366 0.0009
5 3 18 -0.3387 0.0022
5 3 19 -1.5003 0.0000
5 3 20 0.2376 -0.0034
5 3 21 -2.4997 0.0007
5 5 0 -0.0159 -0.0011
5 5 6 -0.6566 -0.0024
5 5 8 -2.1623 -0.0048
5 5 9 -0.5561 -0.0020
5 5 13 -1.2005 0.0001
5 5 14 0.4084 0.0011
5 5 15 0.5318 0.0021
5 5 16 0.8973 0.0002
5 5 17 1.2497 -0.0006
5 5 18 0.8230 0.0017
5 5 19 1.5393 0.0000
5 5 20 -0.5800 0.0033
5 5 21 -0.7287 -0.0012
5 7 0 3.4933 0.0039
5 7 5 3.2311 0.0041
5 7 6 -3.7755 0.0017
5 7 7 -0.3227 0.0042
5 7 8 1.4600 -0.0012
5 7 10 1.1887 0.0020
5 7 11 -2.1179 -0.0008
5 7 12 1.4987 0.0029
5 7 13 -1.2314 0.0048
5 7 14 0.2797 -0.0020
5 7 15 0.8011 0.0006
5 7 16 1.0297 0.0001
5 7 17 0.1977 -0.0040
5 7 18 -0.0386 0.0014
5 7 19 0.4931 -0.0009
5 7 20 0.2532 -0.0020
5 7 21 4.7285 -0.0000
5 9 0 -2.5117 -0.0031
5 9 2 1.2287 -0.0001
5 9 5 0.4775 -0.0015
5 9 6 -2.3517 0.0017
5 9 8 0.7292 0.0046
5 9 9 1.2685 -0.0007
5 9 10 -1.0866 -0.0018
5 9 12 0.9743 -0.0011
5 9 13 0.0069 -0.0013
5 9 14 -2.2284 0.0016
5 9 15 -0.6766 -0.0008
5 9 16 -0.4407 0.0013
5 9 17 -0.4911 0.0007
5 9 18 -0.6246 -0.0009
5 9 19 -0.6114 0.0010
5 9 20 2.4332 -0.0010
5 11 0 -0.2020 0.0018
5 11 3 -4.3861 -0.0040
5 11 9 -0.4873 -0.0038
5 11 10 -0.6984 0.0004
5 11 11 0.6608 -0.0021
5 11 12 -1.2000 -0.0009
5 11 13 0.3407 0.0010
5 11 14 -0.5589 -0.0009
5 11 15 0.9727 0.0012
5 11 16 -0.9582 0.0008
5 11 17 -0.0278 -0.0004
5 11 18 0.4870 0.0002
5 11 19 -1.2922 0.0007
5 11 20 -1.3494 0.0013
5 13 0 0.5397 0.0018
5 13 1 -0.5924 0.0005
5 13 3 0.8344 0.0021
5 13 5 0.8733 -0.0037
5 13 6 0.4490 -0.0015
5 13 7 -1.0992 -0.0008
5 13 8 -1.0741 0.0018
5 13 9 2.1404 0.0028
5 13 11 -1.4819 0.0005
5 13 12 0.1802 -0.0011
5 13 13 0.8308 -0.0003
5 13 14 0.7804 -0.0003
5 13 15 -0.6477 -0.0012
5 13 16 -0.8916 0.0016
5 13 17 -0.2619 0.0004
5 13 18 0.4020 0.0001
5 13 19 -1.7306 0.0002
5 13 20 -2.1117 -0.0012
5 15 0 -2.1027 -0.0011
5 15 2 1.4662 -0.0002
5 15 5 -0.1492 0.0005
5 15 6 -1.1301 -0.0013
5 15 9 -0.3295 0.0005
5 15 10 -0.2097 -0.0002
5 15 12 0.2693 -0.0010
5 15 13 -0.0411 0.0002
5 15 14 -0.7316 0.0006
5 15 15 0.4393 -0.0009
5 15 16 2.6783 -0.0011
5 15 17 -1.4305 -0.0002
5 15 18 1.1099 -0.0003
5 15 19 2.2085 -0.0003
5 17 0 0.9362 0.0045
5 17 1 0.3844 0.0007
5 17 3 0.4293 0.0003
5 17 4 0.2925 -0.0016
5 17 6 3.5192 0.0022
5 17 7 0.4736 0.0003
5 17 8 1.2385 0.0017
5 17 11 1.3155 -0.0000
5 17 12 0.1644 -0.0001
5 17 13 0.2801 0.0002
5 17 14 -0.9791 -0.0004
5 17 15 -0.4928 0.0002
5 17 16 1.3473 -0.0003
5 17 17 0.3259 -0.0004
5 17 18 -1.1234 -0.0007
5 17 19 0.5802 0.0018
5 19 0 0.0067 -0.0029
5 19 1 -0.5925 0.0019
5 19 4 1.2791 0.0009
5 19 5 -2.5196 -0.0018
5 19 6 0.2648 -0.0007
5 19 7 -0.8512 -0.0013
5 19 8 -1.0231 0.0000
5 19 10 0.7574 0.0010
5 19 11 0.7033 0.0003
5 19 12 -0.0597 0.0003
5 19 13 1.8760 -0.0011
5 19 14 1.1000 0.0004
5 19 15 0.0722 -0.0008
5 19 16 -2.4009 0.0001
5 19 17 1.6365 0.0016
5 19 18 -0.4754 -0.0002
5 21 0 0.6275 0.0003
5 21 1 -1.3486 -0.0016
5 21 2 -0.1153 -0.0016
5 21 3 -2.5145 0.0003
5 21 4 -0.4784 0.0009
5 21 5 1.1086 0.0008
5 21 6 -2.8549 0.0001
5 21 8 -2.5445 -0.0009
5 21 9 -1.3064 -0.0006
5 21 10 -2.4086 0.0005
5 21 11 -0.2104 -0.0001
5 21 12 -2.9306 -0.0002
5 21 13 -1.1436 0.0008
5 21 14 -0.0182 0.0009
5 21 15 -1.6417 0.0003
5 21 16 1.1063 0.0002
5 21 17 -0.6640 -0.0012
5 23 0 -0.0431 -0.0003
5 23 1 2.0415 0.0022
5 23 2 0.6388 0.0013
5 23 3 -0.1330 0.0005
5 23 4 -2.1658 -0.0013
5 23 5 1.0923 -0.0023
5 23 8 1.0465 -0.0006
5 23 9 -0.3865 0.0022
5 23 11 0.3932 0.0009
5 23 13 0.0065 -0.0018
5 23 14 0.2963 0.0001
5 23 15 -1.2172 0.0007
5 23 16 0.9748 -0.0001
5 23 17 -0.2630 0.0006
5 25 0 -0.2024 -0.0015
5 25 2 -0.0170 -0.0007
5 25 8 2.0096 -0.0011
5 25 9 -1.4551 -0.0022
5 25 10 -0.2514 0.0001
5 25 11 -0.7100 0.0004
5 25 12 2.1363 0.0002
5 25 13 0.1743 0.0015
5 25 14 2.4149 -0.0006
5 25 15 2.4308 -0.0011
5 25 16 -2.4338 -0.0009
5 27 0 0.1798 0.0008
5 27 1 1.9875 0.0010
5 27 2 -0.6874 -0.0001
5 27 3 0.8810 0.0003
5 27 4 -0.7261 -0.0005
5 27 5 0.7155 -0.0013
5 27 6 -1.0298 0.0009
5 27 8 0.3951 0.0006
5 27 9 2.0844 0.0004
5 27 10 -1.1538 -0.0003
5 27 12 -4.6449 0.0000
5 27 13 -1.6690 -0.0006
5 27 14 -0.9186 -0.0004
5 27 15 -0.9422 0.0006
5 29 0 -2.6535 -0.0019
5 29 1 -0.8655 -0.0000
5 29 2 1.0273 0.0005
5 29 3 -3.1241 -0.0009
5 29 4 0.3949 0.0006
5 29 6 0.0800 -0.0006
5 29 7 -0.8615 0.0006
5 29 8 0.5849 -0.0009
5 29 9 1.1509 -0.0005
5 29 10 0.1718 0.0002
5 29 11 0.6563 -0.0009
5 29 12 0.9560 0.0009
5 29 13 0.2523 0.0002
5 29 14 -1.3227 0.0005
5 31 0 0.3192 0.0008
5 31 1 -2.3016 -0.0008
5 31 2 0.8670 -0.0009
5 31 3 0.6868 -0.0007
5 31 4 0.8472 -0.0007
5 31 5 0.6970 -0.0001
5 31 6 -1.2573 0.0001
5 31 7 -0.2253 0.0007
5 31 8 0.3778 0.0014
5 31 9 -1.0817 -0.0009
5 31 10 2.3758 -0.0005
5 31 11 0.5316 0.0003
5 31 12 4.3578 -0.0005
5 33 0 1.9979 0.0002
5 33 1 0.8163 0.0001
5 33 2 0.8211 0.0012
5 33 3 1.1500 -0.0004
5 33 4 -1.4242 0.0004
5 33 5 3.5865 -0.0003
5 33 6 -0.7297 -0.0004
5 33 7 -1.4191 -0.0004
5 33 8 -1.4095 -0.0009
5 33 9 1.4963 0.0016
5 33 10 -2.0023 0.0007
5 33 11 -0.3000 -0.0007
5 35 0 -0.4014 -0.0000
5 35 1 0.4961 -0.0009
5 35 2 0.2738 0.0002
5 35 3 -1.6325 -0.0003
5 35 4 -0.3480 -0.0006
5 35 5 -2.0391 0.0019
5 35 6 0.4300 0.0011
5 35 7 -0.4159 0.0009
5 35 8 -1.9186 0.0013
5 35 9 -0.0936 -0.0010
5 37 0 -0.0476 0.0006
5 37 1 -1.9115 0.0009
5 37 2 -0.9938 0.0004
5 37 3 3.8238 0.0005
5 37 4 0.1447 -0.0006
5 37 5 0.1553 -0.0019
5 37 6 2.0293 -0.0010
6 0 0 -0.9275 -0.0084
6 0 12 0.0625 0.0092
6 0 14 0.6020 -0.0014
6 0 16 0.4080 -0.0095
6 0 18 -1.2570 -0.0007
6 0 20 -1.1308 0.0020
6 2 0 0.9930 0.0012
6 2 3 6.8009 0.0023
6 2 7 -0.3938 -0.0007
6 2 12 -0.0895 0.0003
6 2 13 -0.9713 0.0001
6 2 14 0.0279 -0.0025
6 2 15 0.4715 0.0027
6 2 16 -0.7702 -0.0057
6 2 17 -1.7623 -0.0008
6 2 18 -0.6424 -0.0013
6 2 19 -2.1070 -0.0015
6 2 20 0.5618 -0.0015
6 2 21 2.0178 0.0003
6 4 0 1.4789 -0.0045
6 4 1 7.2821 0.0030
6 4 2 -2.7963 -0.0048
6 4 3 -2.0016 -0.0067
6 4 4 6.5164 -0.0068
6 4 8 -1.5689 -0.0011
6 4 11 -0.0109 -0.0040
6 4 12 -1.3167 -0.0002
6 4 13 0.2334 -0.0004
6 4 15 -0.6223 0.0026
6 4 16 0.1242 0.0037
6 4 17 0.6658 -0.0004
6 4 18 1.1764 0.0013
6 4 19 -1.3418 -0.0018
6 4 20 0.1417 0.0010
6 6 0 0.0416 -0.0022
6 6 2 -1.0832 0.0013
6 6 12 0.6225 0.0020
6 6 13 -0.0324 0.0036
6 6 14 2.1523 -0.0022
6 6 15 1.8248 0.0004
6 6 16 0.1132 0.0008
6 6 17 1.2377 -0.0029
6 6 18 0.0383 0.0020
6 6 19 4.0005 -0.0003
6 6 20 -1.1249 -0.0000
6 8 0 -1.1791 0.0038
6 8 2 3.4608 -0.0004
6 8 8 -0.2509 0.0003
6 8 11 -1.0532 -0.0006
6 8 12 2.4123 -0.0012
6 8 13 -1.8318 -0.0012
6 8 14 -1.4702 0.0006
6 8 15 0.3677 -0.0014
6 8 16 0.6389 -0.0003
6 8 17 0.5510 0.0010
6 8 18 -1.0185 -0.0008
6 8 19 -1.0359 -0.0005
6 8 20 3.2388 -0.0015
6 10 0 -0.9050 0.0005
6 10 4 4.3151 -0.0014
6 10 7 1.4605 -0.0001
6 10 8 -2.2332 0.0008
6 10 9 -1.5307 -0.0041
6 10 10 -2.9213 0.0008
6 10 11 0.3851 -0.0017
6 10 12 -0.5816 -0.0010
6 10 13 -0.1301 0.0010
6 10 15 -0.9180 0.0006
6 10 16 0.4383 0.0010
6 10 17 -1.3227 -0.0003
6 10 18 0.4215 0.0000
6 10 19 -2.8501 0.0007
6 10 20 0.4838 0.0002
6 12 0 0.4848 0.0023
6 12 3 0.2204 0.0006
6 12 4 -2.3201 -0.0020
6 12 5 0.5415 0.0001
6 12 6 3.5215 0.0009
6 12 8 1.2868 0.0012
6 12 9 0.8038 -0.0007
6 12 10 0.9163 -0.0007
6 12 11 -0.6430 0.0012
6 12 12 -1.4940 -0.0002
6 12 13 0.7297 0.0010
6 12 14 1.2636 -0.0003
6 12 15 -0.1976 -0.0003
6 12 16 -2.7590 0.0014
6 12 17 0.7348 -0.0002
6 12 18 1.1619 0.0006
6 12 19 -0.4889 0.0011
6 12 20 -2.9889 0.0000
6 14 0 -0.3483 -0.0015
6 14 2 0.3775 -0.0006
6 14 3 2.0699 -0.0010
6 14 4 -2.4704 -0.0005
6 14 8 0.4229 -0.0001
6 14 10 2.4606 0.0003
6 14 11 -0.5754 0.0012
6 14 12 0.8199 -0.0009
6 14 14 -0.7226 0.0010
6 14 15 1.0304 -0.0005
6 14 16 0.7323 -0.0004
6 14 17 -0.6447 0.0015
6 14 18 1.5200 0.0004
6 14 19 1.7577 -0.0007
6 16 0 0.3944 0.0040
6 16 1 -0.8491 -0.0002
6 16 2 -1.1873 0.0003
6 16 3 -0.7185 0.0009
6 16 4 0.7858 -0.0005
6 16 5 2.5335 0.0017
6 16 6 0.2775 -0.0000
6 16 8 -0.7471 0.0005
6 16 10 -1.4598 -0.0011
6 16 11 0.4761 0.0002
6 16 12 0.3110 -0.0009
6 16 13 -0.7323 0.0007
6 16 14 -0.8292 -0.0008
6 16 15 0.7332 -0.0008
6 16 16 2.2465 -0.0004
6 16 17 -2.0124 -0.0017
6 16 18 -2.5281 -0.0009
6 16 19 0.8701 0.0013
6 18 0 0.5564 0.0007
6 18 1 2.5067 0.0034
6 18 4 1.1586 -0.0009
6 18 5 -2.8766 -0.0027
6 18 7 -0.4054 -0.0015
6 18 8 0.4181 0.0012
6 18 9 0.2211 0.0015
6 18 10 2.8454 -0.0008
6 18 11 0.6186 -0.0006
6 18 12 -0.5081 0.0009
6 18 13 0.1944 -0.0015
6 18 14 -0.3354 0.0005
6 18 15 -1.2094 -0.0002
6 18 16 -0.3831 -0.0007
6 18 17 0.6500 0.0015
6 18 18 -0.8896 -0.0005
6 20 0 -0.8622 -0.0022
6 20 2 0.4967 -0.0003
6 20 3 -0.3379 0.0011
6 20 4 0.2944 0.0027
6 20 5 0.6534 0.0019
6 20 6 -2.7449 -0.0017
6 20 7 0.3076 -0.0001
6 20 8 -1.6963 -0.0007
6 20 9 -0.2305 -0.0012
6 20 10 -1.2262 0.0015
6 20 11 1.8393 0.0006
6 20 13 2.1844 0.0009
6 20 14 0.5289 0.0004
6 20 15 -0.3169 -0.0006
6 20 16 1.4833 0.0002
6 20 17 1.8475 -0.0004
6 22 0 -0.5719 0.0006
6 22 1 -0.0784 0.0020
6 22 2 -1.4175 -0.0007
6 22 3 0.1737 0.0003
6 22 4 -3.2286 -0.0020
6 22 7 0.9368 -0.0000
6 22 8 -1.1399 -0.0001
6 22 9 -0.5540 0.0020
6 22 10 -3.3579 -0.0006
6 22 11 -0.5947 0.0001
6 22 13 -0.9702 -0.0009
6 22 14 0.5573 0.0007
6 22 15 -2.1768 0.0011
6 22 16 0.2720 0.0004
6 22 17 0.2343 -0.0007
6 24 0 0.5597 -0.0024
6 24 1 1.1645 -0.0008
6 24 4 0.3184 0.0012
6 24 5 -3.3150 0.0007
6 24 6 3.0846 -0.0014
6 24 7 0.4757 0.0007
6 24 8 1.1706 -0.0011
6 24 9 -0.0769 0.0003
6 24 10 1.9442 -0.0001
6 24 11 -1.2596 0.0004
6 24 13 -0.1962 0.0002
6 24 14 0.2967 0.0000
6 24 15 -0.1585 0.0004
6 24 16 -2.9856 -0.0012
6 26 0 0.9128 0.0009
6 26 1 1.1369 -0.0005
6 26 3 1.9893 0.0005
6 26 4 1.6965 0.0008
6 26 5 0.1769 0.0005
6 26 6 -2.2387 0.0004
6 26 7 0.9986 -0.0004
6 26 8 -0.3559 0.0001
6 26 9 -1.1863 -0.0016
6 26 10 0.6681 -0.0002
6 26 11 0.0317 0.0002
6 26 12 -0.2526 -0.0004
6 26 13 -0.6955 0.0002
6 26 14 1.7683 -0.0004
6 26 15 1.6802 -0.0006
6 28 0 -1.3913 -0.0013
6 28 1 0.3510 0.0013
6 28 2 -0.6301 0.0012
6 28 3 -1.7953 -0.0009
6 28 4 0.2766 -0.0001
6 28 5 -0.2328 -0.0017
6 28 6 -1.4077 0.0002
6 28 7 1.8672 -0.0006
6 28 8 0.6901 -0.0006
6 28 9 1.2144 0.0003
6 28 10 -2.6857 0.0003
6 28 11 0.3635 -0.0016
6 28 12 -2.1804 0.0008
6 28 13 -0.7246 -0.0010
6 28 14 0.3344 -0.0013
6 30 0 -1.0008 -0.0008
6 30 1 -0.7215 -0.0016
6 30 2 3.3299 -0.0000
6 30 3 -2.7591 0.0003
6 30 4 0.4194 0.0005
6 30 5 -0.5397 0.0024
6 30 6 0.1610 0.0000
6 30 7 -0.2713 0.0014
6 30 8 3.1801 0.0005
6 30 9 0.0827 -0.0010
6 30 10 1.0601 -0.0007
6 30 11 0.4120 0.0005
6 30 12 3.0024 0.0007
6 32 0 0.3852 0.0014
6 32 1 0.3707 0.0006
6 32 2 0.8078 -0.0004
6 32 3 3.7613 -0.0010
6 32 4 -0.8731 -0.0005
6 32 5 2.9574 -0.0013
6 32 6 -0.4795 -0.0004
6 32 7 -3.5013 0.0004
6 32 8 -0.0880 0.0005
6 32 9 1.6959 0.0012
6 32 10 2.1344 0.0001
6 32 11 -1.8747 -0.0007
6 34 0 -0.7326 -0.0002
6 34 1 -3.2911 -0.0019
6 34 2 -1.0807 0.0008
6 34 3 -1.9167 0.0002
6 34 4 -2.3122 0.0003
6 34 5 -0.3831 0.0015
6 34 6 -1.0494 -0.0003
6 34 7 -0.2466 0.0001
6 34 8 -4.0119 0.0001
6 34 9 0.7959 -0.0003
6 36 0 1.8771 -0.0002
6 36 1 0.5475 0.0009
6 36 2 -0.9738 0.0000
6 36 3 0.6263 -0.0006
6 36 4 -0.0577 -0.0008
6 36 5 -2.0060 -0.0008
6 36 6 1.4053 0.0004
7 1 0 -0.5697 -0.0068
7 1 3 3.3282 0.0069
7 1 6 2.0129 -0.0052
7 1 9 1.1689 0.0051
7 1 11 -0.0206 0.0031
7 1 12 -0.2581 0.0055
7 1 13 -1.2666 -0.0002
7 1 14 -0.4831 -0.0079
7 1 15 -0.6208 0.0016
7 1 16 -0.9726 -0.0080
7 1 17 -0.6294 -0.0006
7 1 18 -1.0581 -0.0006
7 1 19 -0.3796 0.0027
7 1 20 -0.3708 0.0031
7 3 0 1.8110 0.0068
7 3 1 1.4797 0.0045
7 3 3 -1.1022 -0.0023
7 3 4 0.0189 0.0052
7 3 5 -1.3515 0.0006
7 3 8 1.5353 -0.0054
7 3 9 1.6356 -0.0016
7 3 11 0.1901 -0.0064
7 3 13 -0.2176 0.0015
7 3 14 -0.4076 0.0034
7 3 15 -0.4100 0.0015
7 3 16 0.7828 0.0017
7 3 17 -0.9946 -0.0012
7 3 18 0.0701 -0.0021
7 3 19 -3.4437 -0.0027
7 3 20 0.3935 0.0015
7 5 0 1.1222 -0.0055
7 5 4 2.8433 -0.0039
7 5 5 0.3382 0.0044
7 5 7 -1.4735 0.0014
7 5 8 -2.1764 0.0035
7 5 9 3.4922 -0.0016
7 5 10 -0.8190 0.0033
7 5 11 -0.5343 -0.0023
7 5 12 -1.3512 0.0012
7 5 13 1.3731 0.0041
7 5 14 3.4117 0.0003
7 5 15 0.4562 -0.0008
7 5 16 0.1774 0.0030
7 5 17 0.8026 -0.0025
7 5 18 1.1429 -0.0000
7 5 19 2.5212 -0.0012
7 5 20 -1.1579 -0.0012
7 7 0 -1.2232 -0.0027
7 7 1 0.5145 -0.0023
7 7 4 0.0927 0.0013
7 7 5 0.0753 -0.0006
7 7 12 1.6344 -0.0013
7 7 14 -0.8778 -0.0008
7 7 16 -1.0020 -0.0005
7 7 17 1.6117 0.0014
7 7 18 -0.6371 0.0007
7 7 19 1.9066 -0.0011
7 7 20 1.6495 0.0003
7 9 0 -0.6309 0.0052
7 9 2 2.2674 -0.0006
7 9 3 -2.3319 -0.0030
7 9 4 -0.8261 0.0010
7 9 7 0.3769 0.0021
7 9 8 -3.0537 -0.0003
7 9 9 -2.2462 -0.0011
7 9 12 0.7008 -0.0027
7 9 13 -0.6179 -0.0002
7 9 14 -2.7789 0.0001
7 9 15 -0.4222 0.0003
7 9 16 2.7117 0.0001
7 9 17 -1.4201 0.0015
7 9 18 0.2254 0.0001
7 9 19 -3.7129 -0.0013
7 9 20 1.9859 -0.0004
7 11 0 -0.6015 0.0016
7 11 1 -2.7231 -0.0014
7 11 2 1.5457 0.0005
7 11 5 1.2011 0.0025
7 11 6 1.1662 -0.0001
7 11 7 2.1422 -0.0024
7 11 8 -3.1662 0.0014
7 11 9 -1.7424 -0.0024
7 11 12 -0.7463 0.0003
7 11 13 0.0463 0.0021
7 11 14 1.7031 -0.0010
7 11 15 -1.7897 -0.0016
7 11 16 -2.0494 0.0012
7 11 17 -0.0995 -0.0014
7 11 18 -0.1287 0.0005
7 11 19 0.7890 0.0020
7 13 0 0.4659 -0.0009
7 13 1 0.9056 0.0004
7 13 4 -1.4044 0.0001
7 13 6 1.0738 0.0010
7 13 7 1.4315 0.0008
7 13 8 3.5514 -0.0001
7 13 9 1.3935 0.0008
7 13 10 2.5026 -0.0001
7 13 12 -0.9034 0.0008
7 13 13 0.2183 -0.0016
7 13 14 -0.3622 0.0014
7 13 15 1.1162 0.0012
7 13 16 -1.1408 -0.0007
7 13 17 1.2154 0.0016
7 13 18 1.7065 0.0009
7 13 19 0.5503 -0.0000
7 15 0 0.3957 0.0019
7 15 2 -3.3986 0.0004
7 15 3 1.3525 0.0004
7 15 5 3.3027 0.0013
7 15 8 0.5815 0.0009
7 15 9 0.1048 -0.0006
7 15 10 0.3424 0.0002
7 15 11 1.8295 0.0006
7 15 12 0.3638 -0.0019
7 15 13 1.8164 0.0010
7 15 14 -1.5067 -0.0008
7 15 15 1.0529 -0.0008
7 15 16 1.9111 0.0008
7 15 17 -1.6316 -0.0008
7 15 18 -0.5728 -0.0000
7 17 0 0.2928 0.0023
7 17 1 3.2452 0.0025
7 17 2 0.2429 -0.0005
7 17 3 -3.7161 -0.0002
7 17 4 1.3550 -0.0016
7 17 5 -0.3142 -0.0027
7 17 6 2.8842 0.0015
7 17 8 -0.5481 0.0004
7 17 9 -2.1346 0.0011
7 17 11 -0.6147 -0.0002
7 17 12 -0.2678 0.0002
7 17 13 -1.7043 -0.0009
7 17 14 0.1041 0.0000
7 17 15 -0.4257 -0.0008
7 17 16 -1.4818 -0.0009
7 17 17 -1.4477 -0.0002
7 17 18 -3.3407 -0.0009
7 19 0 0.0681 -0.0011
7 19 2 3.4653 0.0013
7 19 3 -1.2438 -0.0005
7 19 5 -1.4283 0.0003
7 19 6 0.8720 -0.0018
7 19 7 -0.0184 -0.0012
7 19 8 0.2648 -0.0003
7 19 9 0.5072 -0.0005
7 19 10 1.9282 0.0007
7 19 11 1.3000 0.0003
7 19 12 -0.2435 0.0007
7 19 14 0.0547 0.0001
7 19 15 -0.9016 -0.0003
7 19 16 2.8583 -0.0007
7 19 17 0.7742 0.0009
7 21 0 -1.6965 0.0001
7 21 3 3.4608 0.0021
7 21 4 -2.4177 0.0000
7 21 7 -0.1171 -0.0000
7 21 9 0.6406 -0.0001
7 21 11 2.6838 0.0005
7 21 12 1.3913 0.0004
7 21 13 2.2912 0.0002
7 21 15 0.1268 -0.0006
7 21 16 2.0676 0.0010
7 21 17 3.1102 -0.0011
7 23 0 -0.3579 -0.0016
7 23 4 -0.0976 -0.0003
7 23 5 -3.0716 -0.0008
7 23 8 0.1398 -0.0005
7 23 9 0.4115 0.0020
7 23 10 -2.5639 -0.0004
7 23 12 -0.6273 0.0008
7 23 13 -0.2441 -0.0001
7 23 14 -0.7818 0.0008
7 23 15 -2.1811 0.0015
7 23 16 -3.5833 -0.0015
7 25 0 1.5402 -0.0005
7 25 1 0.3408 -0.0018
7 25 2 -0.1055 -0.0001
7 25 3 -0.3934 0.0007
7 25 4 0.8101 0.0007
7 25 5 -2.8170 0.0016
7 25 6 -0.9958 -0.0005
7 25 7 -0.3954 -0.0004
7 25 8 -0.3866 -0.0004
7 25 9 0.1660 -0.0009
7 25 11 -1.1586 0.0009
7 25 12 -0.5021 -0.0005
7 25 13 -1.0154 0.0007
7 25 14 0.3936 0.0003
7 25 15 -0.6625 -0.0007
7 27 0 -0.1283 -0.0000
7 27 1 0.9025 0.0015
7 27 3 1.1724 -0.0015
7 27 4 2.1230 -0.0002
7 27 5 0.6055 -0.0025
7 27 6 -3.1203 0.0007
7 27 7 0.8881 -0.0004
7 27 8 -1.9831 -0.0001
7 27 9 -1.3141 -0.0001
7 27 10 0.7559 0.0007
7 27 11 0.7424 -0.0011
7 27 12 0.4348 0.0002
7 27 13 -1.0563 -0.0008
7 27 14 3.9623 -0.0007
7 29 0 -0.4175 -0.0016
7 29 1 -0.6453 -0.0015
7 29 2 2.7207 0.0012
7 29 3 -3.3844 0.0006
7 29 4 0.9383 0.0004
7 29 5 1.7098 0.0008
7 29 6 0.0705 -0.0008
7 29 7 4.2143 0.0001
7 29 8 3.0589 -0.0003
7 29 9 -1.2879 -0.0012
7 29 10 -3.4719 -0.0001
7 29 11 0.4065 -0.0003
7 29 12 1.4214 0.0004
7 29 13 0.2010 -0.0001
7 31 0 0.4360 0.0007
7 31 1 3.2427 0.0007
7 31 2 2.9746 -0.0006
7 31 3 -0.1744 -0.0003
7 31 4 -1.4632 0.0000
7 31 5 1.4473 0.0006
7 31 6 0.3616 0.0008
7 31 7 -3.3579 0.0013
7 31 8 3.6360 -0.0001
7 31 9 2.3545 0.0009
7 31 10 1.4947 -0.0008
7 31 11 -1.4525 0.0002
7 33 0 -2.9692 0.0008
7 33 1 -2.9149 -0.0008
7 33 2 -0.4856 0.0006
7 33 3 2.0871 -0.0002
7 33 4 -1.8762 -0.0000
7 33 5 -0.1475 0.0002
7 33 6 -1.0526 -0.0009
7 33 7 -3.3919 0.0003
7 33 8 -2.3214 0.0008
7 33 9 2.6970 -0.0006
7 35 0 -0.2069 -0.0003
7 35 1 -4.6898 -0.0013
7 35 2 -1.4813 0.0000
7 35 3 -1.1274 0.0001
7 35 4 -1.6460 -0.0002
7 35 5 -0.2721 -0.0002
7 35 6 0.0406 0.0002
7 35 7 1.7154 0.0005
7 37 0 3.5308 0.0002
7 37 1 4.7875 0.0019
8 0 0 0.9608 -0.0082
8 0 10 -4.7226 -0.0062
8 0 14 0.5177 -0.0087
8 0 16 -1.2953 -0.0021
8 0 18 0.0483 0.0006
8 0 20 0.2029 0.0019
8 2 0 -0.5332 -0.0009
8 2 2 -0.9866 0.0009
8 2 3 -0.6160 0.0008
8 2 4 0.0217 0.0024
8 2 5 -0.0984 -0.0029
8 2 6 -0.3785 -0.0012
8 2 7 -0.3108 0.0020
8 2 9 1.1305 0.0018
8 2 10 -0.3264 -0.0036
8 2 12 0.7333 0.0029
8 2 13 -0.6629 0.0005
8 2 14 -2.3660 -0.0001
8 2 15 -1.4408 0.0013
8 2 16 -0.2863 0.0006
8 2 17 -0.0074 -0.0000
8 2 18 -1.1759 -0.0012
8 2 19 -2.4986 -0.0005
8 2 20 0.1768 0.0052
8 4 0 0.2586 0.0045
8 4 3 -3.7048 0.0027
8 4 4 -2.7693 0.0044
8 4 6 -3.5096 0.0051
8 4 8 -0.2718 0.0024
8 4 10 1.8210 0.0041
8 4 11 1.0673 -0.0033
8 4 12 -0.5153 0.0011
8 4 14 3.4462 0.0037
8 4 15 0.9261 -0.0025
8 4 16 0.8411 0.0003
8 4 17 -1.3128 -0.0013
8 4 18 0.3860 -0.0029
8 4 19 -0.7387 -0.0015
8 4 20 -0.9737 -0.0016
8 6 0 1.3780 -0.0059
8 6 1 1.6064 -0.0007
8 6 2 0.7029 0.0021
8 6 3 0.7501 0.0025
8 6 5 -0.0459 0.0025
8 6 6 0.9829 -0.0003
8 6 7 -2.6850 -0.0011
8 6 8 -1.3537 0.0009
8 6 9 3.9026 -0.0009
8 6 10 -1.8439 -0.0002
8 6 11 -1.9352 -0.0003
8 6 12 0.7110 0.0002
8 6 13 -1.0089 -0.0004
8 6 14 1.4806 -0.0014
8 6 15 1.1791 -0.0001
8 6 16 -1.3571 0.0003
8 6 17 2.1879 -0.0008
8 6 18 1.0774 0.0001
8 6 19 3.1521 -0.0015
8 8 0 -0.1225 0.0002
8 8 1 1.0571 0.0003
8 8 2 0.8180 -0.0016
8 8 3 -1.4007 -0.0045
8 8 5 0.9558 -0.0016
8 8 7 -0.9229 0.0025
8 8 8 1.1201 -0.0008
8 8 9 0.5757 0.0002
8 8 10 1.3377 0.0001
8 8 12 0.2985 -0.0021
8 8 14 -4.7237 0.0011
8 8 15 0.8629 0.0031
8 8 16 2.2630 0.0002
8 8 17 -1.6910 0.0021
8 8 18 0.1916 0.0009
8 8 19 -3.5648 -0.0023
8 10 0 -1.3642 0.0035
8 10 1 -2.2441 -0.0021
8 10 2 1.2333 -0.0000
8 10 4 -3.0428 -0.0008
8 10 9 -1.6329 -0.0002
8 10 10 1.6633 0.0006
8 10 11 0.3414 0.0008
8 10 12 -0.3698 -0.0017
8 10 13 1.4502 0.0020
8 10 14 2.0377 -0.0010
8 10 15 -1.9047 -0.0020
8 10 16 0.4938 0.0009
8 10 17 -0.2712 0.0002
8 10 18 -0.1320 -0.0001
8 10 19 1.6255 0.0006
8 12 0 0.5156 -0.0011
8 12 1 -0.1188 -0.0004
8 12 2 1.9031 -0.0010
8 12 4 -1.8995 -0.0004
8 12 5 -2.0435 0.0004
8 12 6 0.4135 0.0005
8 12 7 2.5092 -0.0021
8 12 8 -0.2969 -0.0000
8 12 9 -1.3592 -0.0002
8 12 10 -0.3038 0.0002
8 12 12 0.6628 0.0019
8 12 13 -1.6031 -0.0010
8 12 14 0.2734 -0.0002
8 12 15 0.8663 0.0006
8 12 16 -2.7695 -0.0009
8 12 17 1.8609 0.0005
8 12 18 -0.3474 0.0011
8 12 19 2.8090 0.0014
8 14 0 0.8759 0.0016
8 14 1 -0.4523 0.0001
8 14 3 4.0111 -0.0005
8 14 4 0.5643 0.0009
8 14 6 0.0320 0.0000
8 14 7 0.5588 0.0003
8 14 8 2.9360 0.0008
8 14 9 0.2868 -0.0008
8 14 10 1.5846 0.0011
8 14 11 1.7248 0.0000
8 14 12 -1.8475 -0.0009
8 14 13 1.0981 -0.0002
8 14 14 -1.4685 0.0001
8 14 15 -0.0471 0.0007
8 14 16 3.0392 0.0006
8 14 17 -1.4151 -0.0002
8 14 18 0.3844 0.0005
8 16 0 -0.7270 0.0011
8 16 1 1.1258 0.0022
8 16 2 -1.6451 -0.0004
8 16 3 -1.4159 0.0008
8 16 4 2.1159 -0.0014
8 16 5 1.7219 -0.0008
8 16 6 -0.1357 0.0003
8 16 7 -2.4334 0.0007
8 16 8 -0.2756 0.0002
8 16 9 -0.3692 0.0007
8 16 10 -0.5321 -0.0014
8 16 11 1.8901 0.0006
8 16 12 -0.1719 -0.0014
8 16 13 1.6952 0.0004
8 16 14 -0.0572 -0.0003
8 16 15 -0.8213 -0.0016
8 16 16 -1.9815 0.0006
8 16 17 -0.4795 -0.0009
8 16 18 -1.9175 -0.0003
8 18 0 0.1537 0.0004
8 18 2 2.9284 -0.0001
8 18 6 0.4843 -0.0002
8 18 7 0.0319 -0.0005
8 18 8 1.5676 -0.0008
8 18 9 -2.4667 0.0005
8 18 10 -0.0527 -0.0006
8 18 11 -1.3105 0.0003
8 18 12 -0.1399 0.0009
8 18 13 -2.8313 -0.0005
8 18 14 0.1315 0.0000
8 18 15 0.4699 0.0006
8 18 16 -0.3871 -0.0015
8 18 17 -0.1670 0.0007
8 20 0 -0.7626 0.0003
8 20 1 -1.6876 0.0005
8 20 2 0.1029 0.0001
8 20 5 1.9222 0.0013
8 20 6 0.4405 -0.0009
8 20 7 -1.2913 -0.0015
8 20 8 -0.8176 0.0005
8 20 9 2.1699 -0.0011
8 20 10 -0.0310 0.0005
8 20 11 2.9258 0.0010
8 20 12 0.8390 0.0005
8 20 13 0.4842 -0.0003
8 20 14 0.8144 -0.0005
8 20 15 -0.1686 -0.0016
8 20 16 3.7211 0.0012
8 22 0 -0.8671 -0.0006
8 22 1 -0.3790 0.0028
8 22 4 0.7239 0.0002
8 22 8 -1.3089 0.0001
8 22 9 1.7646 0.0009
8 22 12 1.6262 0.0009
8 22 13 2.9812 0.0001
8 22 15 0.2128 0.0007
8 22 16 -1.1084 -0.0009
8 24 0 0.1342 -0.0004
8 24 1 -1.1548 -0.0014
8 24 2 0.9558 0.0004
8 24 3 -1.2728 0.0011
8 24 4 0.3357 0.0006
8 24 6 1.1048 0.0001
8 24 7 1.8386 -0.0005
8 24 8 0.2370 -0.0005
8 24 10 -0.5418 -0.0008
8 24 11 -3.1009 0.0002
8 24 12 -1.7380 -0.0001
8 24 13 -1.5396 0.0008
8 24 14 -1.0177 0.0008
8 24 15 -2.9764 -0.0004
8 26 0 0.6657 -0.0002
8 26 1 0.9755 0.0011
8 26 2 -4.2444 -0.0004
8 26 3 0.6481 -0.0013
8 26 4 0.9604 0.0002
8 26 5 -1.1379 -0.0006
8 26 6 -2.7715 0.0012
8 26 7 -1.7834 0.0002
8 26 8 -2.3769 -0.0006
8 26 9 0.9871 0.0005
8 26 10 4.1032 0.0001
8 26 11 0.0052 -0.0002
8 26 12 -0.4383 -0.0004
8 26 13 -2.1960 0.0002
8 26 14 2.3029 0.0003
8 28 0 0.5505 -0.0010
8 28 1 -0.0273 -0.0011
8 28 2 0.2544 0.0006
8 28 3 -0.6124 -0.0006
8 28 4 3.0507 -0.0002
8 28 5 1.7791 -0.0007
8 28 6 -1.6471 -0.0009
8 28 7 3.1995 -0.0003
8 28 8 -0.4316 0.0008
8 28 9 -3.5767 -0.0009
8 28 10 -0.7480 0.0011
8 28 11 -0.4568 -0.0005
8 28 12 4.0226 -0.0001
8 30 0 1.2293 -0.0005
8 30 1 1.3291 -0.0000
8 30 2 3.8122 -0.0008
8 30 3 -2.6096 0.0003
8 30 4 -1.3578 0.0001
8 30 5 3.1516 0.0004
8 30 6 1.2809 0.0002
8 30 7 2.2522 0.0003
8 30 8 3.8208 -0.0008
8 30 9 -0.6370 -0.0003
8 30 10 -2.7489 -0.0005
8 30 11 -0.3966 -0.0002
8 32 0 -2.2471 0.0008
8 32 1 2.8132 0.0007
8 32 2 -0.1897 0.0009
8 32 3 -0.4079 -0.0011
8 32 4 -1.8081 -0.0001
8 32 5 -1.0946 0.0002
8 32 6 -1.1928 0.0001
8 32 7 -4.1450 0.0007
8 32 8 1.7483 -0.0005
8 32 9 5.0317 0.0003
8 34 0 -3.3810 0.0005
8 34 1 -5.2471 -0.0008
8 34 2 0.8746 0.0003
8 34 3 2.0826 0.0013
8 34 4 -1.6293 -0.0001
8 34 5 0.3576 0.0004
8 34 6 0.1737 0.0001
8 34 7 -1.1341 0.0005
8 36 0 1.4415 -0.0002
8 36 1 -0.7427 0.0000
8 36 2 -0.9562 0.0002
9 1 0 0.7722 -0.0001
9 1 1 0.7540 0.0035
9 1 2 -1.6987 0.0033
9 1 3 0.2766 0.0009
9 1 4 4.5145 -0.0108
9 1 5 -0.3685 0.0017
9 1 6 -1.0599 0.0009
9 1 7 0.5390 -0.0034
9 1 8 -0.3202 -0.0098
9 1 9 0.9756 -0.0006
9 1 11 -2.2217 0.0012
9 1 12 0.9681 -0.0003
9 1 13 -0.4805 0.0005
9 1 14 0.4873 -0.0007
9 1 15 -1.4556 -0.0013
9 1 16 -0.9468 0.0028
9 1 17 1.9861 -0.0010
9 1 18 -0.1162 -0.0002
9 1 19 -1.7168 0.0002
9 3 0 -1.3733 -0.0044
9 3 1 -0.1708 -0.0013
9 3 2 -0.1856 -0.0026
9 3 3 -2.6884 -0.0006
9 3 4 -1.9590 0.0034
9 3 5 1.6206 -0.0064
9 3 6 0.0803 0.0012
9 3 8 2.9011 0.0012
9 3 9 -0.1444 0.0007
9 3 10 2.4234 0.0002
9 3 11 0.8403 -0.0003
9 3 12 -1.6468 0.0021
9 3 13 0.0720 0.0008
9 3 14 -1.7494 0.0046
9 3 15 0.0133 0.0006
9 3 16 0.3669 -0.0007
9 3 17 -2.3142 0.0015
9 3 18 -1.3078 -0.0020
9 3 19 -2.4305 -0.0005
9 5 0 0.3080 0.0013
9 5 3 -1.5743 0.0046
9 5 4 -1.6750 0.0029
9 5 5 1.6079 0.0006
9 5 6 -2.1315 0.0028
9 5 8 -1.2685 -0.0005
9 5 10 0.8475 0.0003
9 5 11 -0.7499 -0.0007
9 5 13 -0.2319 -0.0007
9 5 14 4.3700 -0.0014
9 5 15 1.8731 -0.0017
9 5 16 -0.9353 -0.0015
9 5 17 1.0531 -0.0013
9 5 18 1.5419 -0.0006
9 5 19 2.1003 -0.0011
9 7 0 1.5451 -0.0014
9 7 2 1.3849 0.0008
9 7 5 0.5421 0.0025
9 7 6 2.7029 -0.0011
9 7 7 -0.3125 0.0003
9 7 9 1.8762 -0.0019
9 7 11 -1.8188 -0.0012
9 7 12 1.7177 -0.0000
9 7 13 -1.0130 -0.0010
9 7 14 -3.9719 0.0002
9 7 15 1.0096 0.0015
9 7 16 1.0723 0.0006
9 7 17 0.4176 -0.0005
9 7 18 0.9190 0.0004
9 7 19 -1.3456 -0.0016
9 9 0 -0.6147 -0.0005
9 9 2 0.2294 -0.0009
9 9 3 -0.1766 -0.0015
9 9 4 -0.0494 0.0009
9 9 5 -0.3151 -0.0019
9 9 11 2.9012 -0.0004
9 9 12 -1.9779 -0.0007
9 9 13 1.4716 0.0010
9 9 14 0.0164 0.0011
9 9 15 -1.9278 0.0011
9 9 16 1.9569 0.0004
9 9 17 -3.0184 0.0011
9 9 18 -0.6204 -0.0008
9 9 19 -1.2737 -0.0002
9 11 0 0.2361 -0.0005
9 11 1 -0.6256 -0.0020
9 11 2 1.5272 -0.0013
9 11 3 -0.7543 -0.0005
9 11 5 -0.0929 -0.0004
9 11 7 0.2673 0.0001
9 11 9 -0.3633 0.0003
9 11 10 1.6431 0.0000
9 11 11 -3.1350 -0.0001
9 11 12 1.2918 -0.0001
9 11 13 0.3300 0.0003
9 11 14 0.9620 -0.0013
9 11 15 1.0077 0.0001
9 11 16 -2.4240 0.0001
9 11 17 3.3223 0.0007
9 11 18 0.8848 0.0007
9 13 0 1.0220 0.0014
9 13 1 1.0075 -0.0011
9 13 2 -0.7413 0.0007
9 13 3 0.9237 -0.0007
9 13 4 -0.7100 0.0006
9 13 5 0.9666 0.0004
9 13 6 0.4993 0.0000
9 13 8 1.3011 0.0012
9 13 10 0.5690 0.0015
9 13 11 -1.6608 -0.0002
9 13 12 0.0918 0.0001
9 13 13 -1.0809 -0.0004
9 13 14 -2.1154 -0.0006
9 13 15 1.1440 0.0010
9 13 16 2.1190 0.0000
9 13 17 -1.3726 0.0005
9 13 18 -1.1415 0.0007
9 15 0 -0.6483 0.0003
9 15 1 -0.2803 0.0026
9 15 2 -1.4894 0.0013
9 15 3 3.1683 0.0012
9 15 4 1.0339 -0.0003
9 15 5 0.1677 0.0004
9 15 7 -0.8295 -0.0008
9 15 8 -0.5228 0.0002
9 15 9 0.8126 0.0006
9 15 10 0.8085 0.0001
9 15 11 3.4002 0.0001
9 15 12 -2.3245 -0.0013
9 15 13 2.1668 -0.0007
9 15 14 1.6092 -0.0000
9 15 15 -4.0464 -0.0015
9 15 16 0.7113 0.0009
9 15 17 -0.9918 -0.0009
9 17 0 -0.0332 0.0004
9 17 1 1.1510 -0.0012
9 17 2 2.1736 -0.0009
9 17 4 0.8098 0.0001
9 17 5 -1.0254 -0.0003
9 17 7 0.0050 0.0013
9 17 10 -1.3852 -0.0006
9 17 11 -0.2324 0.0005
9 17 12 -0.1461 0.0001
9 17 13 0.0456 0.0007
9 17 14 -0.8137 -0.0001
9 17 15 1.1639 0.0004
9 17 16 -2.6332 -0.0009
9 17 17 1.3393 -0.0001
9 19 0 -1.3532 0.0012
9 19 1 0.2113 -0.0015
9 19 2 -0.6112 -0.0002
9 19 3 1.1989 0.0009
9 19 5 -0.5773 0.0002
9 19 7 -0.2714 -0.0013
9 19 8 1.6622 0.0000
9 19 9 -1.4321 -0.0001
9 19 10 -0.4838 -0.0000
9 19 11 0.4154 0.0014
9 19 12 0.0158 0.0005
9 19 13 -2.5247 -0.0001
9 19 14 0.1695 -0.0006
9 19 15 0.8435 -0.0011
9 19 16 1.6736 0.0008
9 21 0 -0.2865 -0.0008
9 21 6 0.7493 -0.0003
9 21 8 -2.5109 0.0004
9 21 9 4.9134 -0.0002
9 21 10 -0.7232 0.0004
9 21 11 1.4904 -0.0005
9 21 12 0.8565 0.0006
9 21 13 2.6722 -0.0007
9 21 14 1.2910 -0.0000
9 21 15 -0.8219 -0.0004
9 23 0 0.2933 0.0009
9 23 1 -1.3664 -0.0003
9 23 3 -1.7847 0.0010
9 23 5 -1.7039 -0.0001
9 23 7 1.3496 -0.0001
9 23 8 0.1921 0.0002
9 23 9 -0.3802 -0.0005
9 23 10 -0.9821 -0.0003
9 23 11 -0.8317 -0.0005
9 23 12 0.6060 0.0005
9 23 13 0.4984 0.0008
9 23 14 1.0902 0.0008
9 23 15 -0.1806 0.0002
9 25 0 -0.6274 -0.0002
9 25 1 -0.6803 0.0013
9 25 3 0.7832 0.0000
9 25 4 0.2267 0.0009
9 25 5 -2.4103 0.0004
9 25 6 0.5667 0.0011
9 25 7 0.1249 -0.0005
9 25 8 -1.5352 -0.0011
9 25 9 -0.4936 0.0003
9 25 10 0.8732 -0.0009
9 25 11 -0.3021 0.0001
9 25 12 -1.4713 0.0002
9 25 13 -4.9015 0.0002
9 27 0 1.0260 -0.0003
9 27 1 1.7283 -0.0006
9 27 3 -0.4107 -0.0010
9 27 4 2.3944 -0.0001
9 27 5 0.4183 0.0004
9 27 6 -3.1069 0.0002
9 27 7 -0.0525 0.0007
9 27 8 -1.6196 0.0004
9 27 9 0.3785 0.0005
9 27 10 0.8485 0.0005
9 27 11 -1.3628 -0.0003
9 27 12 3.1181 -0.0006
9 29 0 1.7921 -0.0005
9 29 1 -0.4659 -0.0003
9 29 2 3.3375 -0.0012
9 29 3 -0.5135 0.0001
9 29 4 0.0475 0.0001
9 29 5 2.5283 0.0002
9 29 6 0.5003 0.0002
9 29 7 2.5931 -0.0009
9 29 8 1.0489 0.0010
9 29 9 -4.1342 -0.0009
9 29 10 -0.5026 0.0007
9 29 11 -1.9945 -0.0003
9 31 0 -1.0005 -0.0003
9 31 1 1.9044 0.0007
9 31 2 0.2574 0.0000
9 31 3 -2.8404 -0.0020
9 31 4 -1.3209 -0.0003
9 31 5 1.2375 -0.0003
9 31 6 0.1982 0.0003
9 31 7 0.3077 0.0014
9 31 8 2.4794 -0.0010
9 31 9 2.8120 0.0004
9 33 0 -3.5221 0.0002
9 33 1 0.8330 0.0003
9 33 2 0.1165 0.0011
9 33 3 0.1242 0.0004
9 33 4 -1.2667 -0.0010
9 33 5 -0.9784 0.0000
9 33 6 -1.1581 -0.0002
9 33 7 -2.4039 -0.0012
9 35 0 -0.3389 0.0008
9 35 1 -2.9915 0.0006
10 0 0 0.1451 0.0151
10 0 2 -1.3285 -0.0052
10 0 4 2.9281 -0.0007
10 0 6 -1.9062 -0.0017
10 0 10 -1.5496 0.0042
10 0 12 3.6319 -0.0032
10 0 14 4.4829 0.0000
10 0 16 -2.6632 -0.0002
10 0 18 0.3560 0.0018
10 2 0 0.5732 -0.0042
10 2 1 0.3553 0.0035
10 2 2 0.0785 -0.0012
10 2 3 0.5257 -0.0032
10 2 4 1.0507 -0.0047
10 2 5 -0.1618 -0.0009
10 2 6 0.6448 0.0020
10 2 7 1.6077 0.0014
10 2 8 0.0797 0.0018
10 2 9 0.4543 -0.0012
10 2 10 -0.8957 -0.0019
10 2 11 -0.4236 0.0032
10 2 12 -1.5125 -0.0007
10 2 13 -1.3366 0.0006
10 2 14 -1.8353 0.0058
10 2 15 -0.5361 -0.0004
10 2 16 0.8536 -0.0005
10 2 17 0.4999 0.0004
10 2 18 -0.7246 -0.0011
10 2 19 -2.7813 -0.0008
10 4 0 -0.9753 -0.0067
10 4 2 -0.7268 0.0019
10 4 3 -1.7208 -0.0012
10 4 4 -0.3131 0.0030
10 4 5 1.2128 -0.0038
10 4 6 -0.1280 0.0022
10 4 7 -1.1034 0.0023
10 4 8 1.1574 -0.0001
10 4 9 -0.6374 0.0027
10 4 10 1.2153 -0.0028
10 4 11 0.0070 0.0003
10 4 12 -2.0337 0.0027
10 4 13 -1.0004 -0.0012
10 4 14 0.1944 -0.0001
10 4 15 0.3891 0.0028
10 4 16 0.1192 -0.0016
10 4 17 -2.8208 -0.0001
10 4 18 -0.2529 -0.0002
10 6 0 -0.5460 0.0043
10 6 1 0.7580 0.0011
10 6 2 -0.1766 -0.0003
10 6 3 -1.9772 0.0033
10 6 4 -1.1073 0.0004
10 6 5 1.8351 0.0034
10 6 6 -0.1822 -0.0007
10 6 7 0.1372 -0.0016
10 6 8 -0.1519 -0.0023
10 6 9 0.1668 -0.0041
10 6 10 -0.0417 0.0006
10 6 11 -2.2170 -0.0011
10 6 12 3.2158 -0.0004
10 6 13 0.5537 -0.0017
10 6 14 -0.0587 -0.0005
10 6 15 2.3739 -0.0011
10 6 16 -0.9896 0.0001
10 6 17 3.6492 -0.0016
10 6 18 1.8187 0.0008
10 8 0 0.7537 -0.0016
10 8 1 -0.7031 0.0013
10 8 2 0.5446 0.0008
10 8 3 -0.3141 -0.0003
10 8 4 0.2850 -0.0009
10 8 5 -0.3852 -0.0004
10 8 6 1.4762 0.0005
10 8 7 0.5639 0.0014
10 8 8 0.4523 0.0023
10 8 9 1.4688 0.0012
10 8 10 -1.2946 -0.0010
10 8 11 2.8959 -0.0008
10 8 12 0.0258 0.0010
10 8 13 0.0687 0.0002
10 8 14 -1.2524 0.0010
10 8 15 -0.9290 0.0003
10 8 16 1.4684 -0.0002
10 8 17 -2.6005 0.0004
10 8 18 -1.0620 -0.0014
10 10 0 1.0144 -0.0027
10 10 1 -0.5111 -0.0006
10 10 2 0.4986 -0.0003
10 10 3 1.1498 -0.0017
10 10 4 -0.5782 0.0005
10 10 6 -1.7945 0.0005
10 10 7 0.3400 0.0015
10 10 8 -0.8357 -0.0000
10 10 9 1.4501 0.0010
10 10 10 0.5333 -0.0007
10 10 11 -0.5761 -0.0014
10 10 12 -0.6659 0.0004
10 10 13 -0.0526 0.0007
10 10 14 1.3384 -0.0002
10 10 15 -1.1003 0.0021
10 10 16 -0.7069 0.0001
10 10 17 -0.0406 -0.0003
10 10 18 1.1189 -0.0003
10 12 0 1.0417 0.0019
10 12 1 1.5845 -0.0024
10 12 2 0.3516 -0.0007
10 12 3 -1.4199 -0.0005
10 12 4 -1.1975 -0.0001
10 12 5 2.8766 0.0001
10 12 6 -1.5751 0.0000
10 12 7 -0.7857 0.0005
10 12 8 0.2773 0.0010
10 12 9 -1.7719 -0.0006
10 12 10 0.9431 0.0006
10 12 11 -4.4565 0.0001
10 12 12 1.2398 -0.0015
10 12 13 0.8528 0.0007
10 12 14 -3.6226 -0.0009
10 12 15 3.2787 0.0008
10 12 16 1.3766 0.0008
10 12 17 0.7291 0.0010
10 14 0 -0.7738 -0.0003
10 14 1 0.3207 0.0009
10 14 2 -0.7456 0.0019
10 14 3 1.8275 0.0010
10 14 4 0.3411 -0.0008
10 14 5 0.9036 -0.0018
10 14 6 1.6813 -0.0007
10 14 7 -1.0867 -0.0013
10 14 8 -0.4157 0.0011
10 14 9 -1.3512 0.0021
10 14 10 2.0354 0.0008
10 14 11 2.3722 -0.0003
10 14 12 -0.5812 -0.0004
10 14 13 0.7533 -0.0014
10 14 14 1.4348 -0.0006
10 14 15 -2.9781 -0.0006
10 14 16 1.0057 0.0008
10 14 17 -1.5182 0.0008
10 16 0 0.8633 -0.0006
10 16 1 -0.5188 -0.0003
10 16 2 1.0006 -0.0001
10 16 3 0.2073 -0.0002
10 16 4 -1.2614 0.0001
10 16 6 1.5175 -0.0021
10 16 7 0.1717 -0.0004
10 16 8 -0.5363 -0.0010
10 16 9 1.0772 -0.0005
10 16 10 -0.7742 0.0008
10 16 11 0.4750 -0.0001
10 16 12 -1.5493 -0.0002
10 16 13 1.4377 -0.0002
10 16 14 1.1318 -0.0001
10 16 15 -2.5258 -0.0001
10 16 16 -1.4406 -0.0004
10 18 0 -0.8930 0.0019
10 18 1 0.6005 -0.0007
10 18 2 0.2752 -0.0008
10 18 4 1.3543 0.0007
10 18 5 -1.5990 0.0003
10 18 6 -0.2974 0.0007
10 18 7 0.9752 0.0000
10 18 8 3.6747 -0.0008
10 18 9 -2.1569 -0.0001
10 18 10 -2.0338 -0.0003
10 18 11 -0.2418 0.0013
10 18 12 -1.2258 0.0002
10 18 13 -0.8490 0.0013
10 18 14 -1.5930 -0.0003
10 18 15 2.4372 -0.0009
10 18 16 1.3896 0.0003
10 20 0 -2.0734 -0.0010
10 20 1 0.6541 0.0005
10 20 4 0.6271 0.0002
10 20 6 -0.9238 0.0013
10 20 7 -0.7993 -0.0004
10 20 8 -2.0134 -0.0003
10 20 9 2.1849 0.0005
10 20 10 -0.0239 0.0003
10 20 11 1.3940 0.0003
10 20 12 -0.2453 0.0001
10 20 13 0.0216 -0.0011
10 20 14 0.7942 -0.0006
10 20 15 -1.7503 -0.0005
10 22 0 0.7045 0.0010
10 22 1 -0.9955 -0.0015
10 22 2 0.2328 -0.0003
10 22 3 -1.2888 -0.0003
10 22 4 -1.3775 -0.0002
10 22 5 2.2902 0.0001
10 22 6 -0.5349 -0.0012
10 22 7 -0.9373 0.0008
10 22 8 -0.5546 0.0004
10 22 9 3.3387 -0.0011
10 22 10 0.6280 0.0004
10 22 11 -0.5358 -0.0000
10 22 12 0.4801 0.0000
10 22 13 2.0528 0.0003
10 22 14 3.8416 0.0006
10 24 0 0.3552 0.0005
10 24 2 0.9336 -0.0010
10 24 3 -0.6125 0.0003
10 24 4 1.0094 0.0008
10 24 5 -2.2710 -0.0006
10 24 7 0.1310 -0.0009
10 24 8 0.4739 -0.0001
10 24 9 -2.9028 -0.0007
10 24 10 1.7105 -0.0004
10 24 11 1.2736 0.0001
10 24 12 0.0906 0.0010
10 24 13 -5.5006 -0.0002
10 26 0 -0.0609 -0.0003
10 26 1 0.9857 0.0001
10 26 2 -1.8394 -0.0001
10 26 3 -0.1104 -0.0004
10 26 4 1.5219 0.0004
10 26 5 -0.3682 0.0008
10 26 6 -0.7554 0.0001
10 26 7 0.1664 0.0007
10 26 8 -2.9798 -0.0007
10 26 9 0.6026 0.0001
10 26 10 -2.4673 -0.0008
10 26 11 0.2764 0.0000
10 26 12 1.3464 0.0005
10 28 0 0.9833 0.0009
10 28 1 1.1271 -0.0004
10 28 2 0.1084 -0.0000
10 28 3 -0.0372 0.0004
10 28 4 -0.6029 0.0001
10 28 5 1.1173 0.0008
10 28 6 -1.9858 0.0004
10 28 7 1.3335 -0.0009
10 28 8 0.2825 0.0007
10 28 9 -0.6212 0.0005
10 28 10 -0.6926 -0.0003
10 30 0 0.4659 -0.0005
10 30 1 -0.3421 0.0010
10 30 2 1.5325 -0.0008
10 30 3 -0.0970 -0.0020
10 30 4 -0.3377 0.0009
10 30 5 1.4832 0.0008
10 30 6 1.4934 0.0010
10 30 7 0.5436 0.0009
10 30 8 1.2803 0.0011
10 30 9 -1.5805 -0.0008
10 32 0 -3.3290 -0.0007
10 32 1 0.6306 0.0003
10 32 2 -0.4218 0.0005
10 32 3 -3.0420 -0.0004
10 32 4 -0.1554 -0.0016
10 32 5 0.4849 -0.0009
10 32 6 -0.9899 -0.0004
11 1 0 0.4516 0.0070
11 1 1 -0.8064 0.0026
11 1 2 -0.2262 -0.0081
11 1 3 1.6888 0.0019
11 1 4 0.1828 0.0010
11 1 5 -0.4911 0.0040
11 1 6 -0.0268 -0.0054
11 1 7 2.3243 -0.0047
11 1 8 -0.1375 0.0021
11 1 9 0.4936 -0.0077
11 1 10 0.0179 -0.0003
11 1 11 0.6127 0.0050
11 1 12 2.1215 -0.0028
11 1 13 -1.3948 0.0008
11 1 14 2.1475 0.0056
11 1 15 0.5880 -0.0047
11 1 16 -1.7384 -0.0030
11 1 17 1.6037 -0.0008
11 1 18 0.5255 0.0030
11 3 0 0.2104 -0.0062
11 3 1 0.1722 -0.0007
11 3 2 0.0632 0.0018
11 3 3 1.0187 -0.0050
11 3 4 0.2444 -0.0022
11 3 5 -0.7686 0.0007
11 3 6 0.8263 0.0049
11 3 9 -0.0000 0.0043
11 3 10 -1.2405 -0.0064
11 3 11 -0.9067 0.0009
11 3 12 -3.1723 0.0010
11 3 13 -2.1029 0.0005
11 3 14 -1.2140 0.0011
11 3 15 -0.9540 0.0025
11 3 16 3.4869 -0.0005
11 3 17 -2.2775 -0.0007
11 3 18 -0.9700 -0.0017
11 5 0 -1.8392 -0.0006
11 5 1 1.3232 0.0015
11 5 2 0.5240 0.0010
11 5 3 -1.8782 -0.0006
11 5 4 1.3136 0.0020
11 5 5 0.4971 0.0006
11 5 6 0.2664 0.0004
11 5 7 0.1491 -0.0014
11 5 8 0.8042 -0.0017
11 5 9 -1.2417 -0.0005
11 5 10 -0.1076 0.0003
11 5 11 -1.9161 -0.0012
11 5 12 -0.4863 0.0017
11 5 13 0.1396 -0.0010
11 5 14 -1.2278 0.0005
11 5 15 0.4499 0.0019
11 5 16 -1.7815 -0.0004
11 5 17 0.9796 -0.0018
11 5 18 -0.1007 0.0010
11 7 0 -0.3054 0.0023
11 7 2 -0.8832 -0.0012
11 7 3 -1.3571 0.0026
11 7 4 -1.3149 -0.0021
11 7 5 1.8935 0.0005
11 7 6 -0.3502 -0.0002
11 7 7 1.1082 -0.0006
11 7 8 0.8870 0.0012
11 7 9 1.0198 -0.0013
11 7 10 1.3424 -0.0002
11 7 11 2.7378 -0.0008
11 7 12 2.3657 -0.0007
11 7 13 1.2223 -0.0015
11 7 14 -0.1191 0.0015
11 7 15 1.5932 -0.0016
11 7 16 -1.4529 -0.0004
11 7 17 2.0128 0.0006
11 9 0 0.9555 -0.0033
11 9 2 -0.3281 0.0017
11 9 3 0.7479 -0.0015
11 9 6 -1.1527 0.0020
11 9 7 0.0761 0.0018
11 9 10 -0.8896 -0.0003
11 9 11 1.4308 -0.0021
11 9 12 1.2278 0.0014
11 9 13 -1.6637 0.0003
11 9 14 1.9499 -0.0010
11 9 15 -1.2192 0.0017
11 9 16 0.0122 0.0003
11 9 17 -1.6680 -0.0007
11 11 0 1.9335 0.0012
11 11 1 2.1395 -0.0006
11 11 2 0.5858 0.0000
11 11 3 0.4345 -0.0007
11 11 4 -0.5096 0.0015
11 11 5 -0.1794 0.0009
11 11 6 -0.9420 0.0002
11 11 7 0.1294 0.0000
11 11 8 -0.9247 0.0002
11 11 9 -0.9978 -0.0013
11 11 11 -4.8573 0.0004
11 11 12 -0.0197 -0.0013
11 11 13 0.1106 0.0009
11 11 14 -2.7112 0.0000
11 11 15 1.3775 0.0015
11 11 16 1.9058 0.0001
11 11 17 -0.6991 -0.0009
11 13 0 -0.2912 0.0007
11 13 1 0.1125 0.0000
11 13 2 0.7393 0.0004
11 13 3 -0.2567 0.0009
11 13 4 1.1034 -0.0010
11 13 5 2.9563 -0.0020
11 13 7 -1.5146 0.0013
11 13 8 1.3118 0.0006
11 13 9 -0.9865 0.0016
11 13 10 1.8234 -0.0002
11 13 11 0.0694 0.0002
11 13 12 0.0127 -0.0008
11 13 13 2.2400 -0.0006
11 13 14 -1.6273 -0.0007
11 13 15 0.7309 -0.0002
11 13 16 0.4824 0.0005
11 15 0 0.4033 -0.0018
11 15 1 -0.2860 -0.0011
11 15 2 -0.3744 0.0006
11 15 3 1.4366 0.0001
11 15 4 -1.2068 -0.0009
11 15 5 -1.1087 -0.0008
11 15 6 0.9084 -0.0017
11 15 7 -1.0122 -0.0008
11 15 8 -0.5641 0.0003
11 15 9 0.6019 0.0007
11 15 10 2.1649 0.0014
11 15 11 1.5704 -0.0009
11 15 12 0.2672 0.0003
11 15 13 0.9105 -0.0009
11 15 14 1.0593 -0.0006
11 15 15 -2.2232 0.0007
11 15 16 -1.8136 0.0009
11 17 0 0.7212 0.0010
11 17 1 -0.1008 -0.0001
11 17 2 -1.5829 -0.0010
11 17 3 -0.4740 0.0005
11 17 4 -0.1962 0.0003
11 17 5 -0.2296 0.0009
11 17 6 1.6858 -0.0011
11 17 7 -0.1997 -0.0006
11 17 8 1.0289 -0.0003
11 17 9 -0.1337 -0.0010
11 17 10 -2.9135 0.0003
11 17 11 -2.0406 0.0007
11 17 12 -2.2444 -0.0002
11 17 13 1.4990 0.0007
11 17 14 -0.0880 0.0003
11 17 15 -0.4266 -0.0015
11 19 0 -1.5262 -0.0006
11 19 1 1.1703 0.0014
11 19 2 1.2280 0.0003
11 19 3 -0.7609 0.0006
11 19 6 -0.5635 0.0009
11 19 7 1.1963 -0.0002
11 19 9 0.3359 0.0010
11 19 10 -0.6014 0.0001
11 19 11 1.4552 0.0001
11 19 12 -2.1282 0.0000
11 19 13 -0.5309 -0.0001
11 19 14 0.0089 -0.0007
11 21 0 -1.2404 0.0005
11 21 1 -0.0070 -0.0024
11 21 2 -0.2907 0.0002
11 21 3 0.9944 0.0007
11 21 4 -2.1325 0.0005
11 21 5 1.3821 0.0009
11 21 6 -1.6470 0.0001
11 21 7 -0.0497 -0.0001
11 21 8 -2.7181 -0.0003
11 21 9 2.2853 -0.0006
11 21 10 1.6193 0.0005
11 21 11 0.6108 0.0009
11 21 12 -0.0150 -0.0006
11 21 13 0.8267 -0.0003
11 21 14 2.0249 -0.0001
11 23 0 0.4493 0.0010
11 23 1 -0.7049 0.0005
11 23 2 -1.1227 -0.0005
11 23 3 -0.7068 -0.0005
11 23 4 -0.0764 -0.0001
11 23 5 0.8558 -0.0001
11 23 6 0.8591 -0.0001
11 23 7 -0.7812 0.0004
11 23 8 3.2176 -0.0001
11 23 9 -1.1468 -0.0007
11 23 10 1.7444 0.0002
11 23 11 0.1016 0.0002
11 23 12 0.1356 0.0002
11 23 13 -2.5284 -0.0004
11 25 0 1.5510 -0.0012
11 25 1 0.2580 0.0003
11 25 2 1.0225 -0.0011
11 25 3 -1.3586 -0.0007
11 25 5 -1.4469 -0.0000
11 25 6 0.9734 -0.0005
11 25 7 -1.3017 0.0001
11 25 8 -1.6401 0.0003
11 25 9 -1.1372 -0.0011
11 25 10 -0.1904 -0.0000
11 25 11 1.8168 0.0005
11 27 0 -1.1077 0.0016
11 27 1 0.4417 -0.0003
11 27 2 0.3277 -0.0005
11 27 3 -0.7318 0.0009
11 27 4 -1.5076 -0.0003
11 27 5 1.1735 -0.0000
11 27 6 -1.2794 -0.0001
11 27 7 1.5690 0.0001
11 27 8 -3.0044 -0.0006
11 27 9 1.2539 -0.0000
11 27 10 -4.2429 -0.0015
11 29 0 0.2800 0.0007
11 29 1 1.7663 0.0006
11 29 2 -0.1730 0.0006
11 29 3 2.0688 -0.0016
11 29 4 -1.1490 0.0009
11 29 5 0.6725 0.0012
11 29 6 0.3066 0.0004
11 29 7 1.2521 -0.0008
11 29 8 2.0244 0.0006
11 31 0 -1.4901 -0.0004
11 31 1 -1.1074 0.0010
11 31 2 0.8729 -0.0002
11 31 3 -0.8472 0.0005
11 31 4 0.7624 0.0003
11 31 5 0.9259 0.0009
12 0 0 1.0381 -0.0040
12 0 2 0.5017 0.0013
12 0 4 -0.1788 0.0050
12 0 6 0.1376 -0.0086
12 0 8 1.3094 0.0055
12 0 10 -1.1004 0.0032
12 0 12 2.0865 0.0041
12 0 14 -0.1048 0.0005
12 0 16 -2.5668 -0.0035
12 2 0 -0.3329 0.0017
12 2 1 -1.8521 -0.0055
12 2 2 -0.7315 -0.0073
12 2 5 -1.1754 0.0038
12 2 6 0.7611 -0.0019
12 2 7 1.6897 -0.0024
12 2 9 0.9357 -0.0006
12 2 10 0.7650 -0.0081
12 2 11 0.1467 0.0008
12 2 12 0.1832 -0.0017
12 2 13 -1.7270 0.0017
12 2 14 1.4904 0.0032
12 2 15 -0.1490 -0.0012
12 2 16 2.5938 0.0004
12 2 17 0.4307 -0.0009
12 4 0 -1.3605 -0.0001
12 4 2 2.2877 0.0009
12 4 3 -0.0252 -0.0037
12 4 4 1.2281 0.0019
12 4 6 1.0186 0.0045
12 4 8 -1.0134 -0.0022
12 4 9 -0.4987 0.0027
12 4 10 -1.8012 -0.0017
12 4 11 -2.5408 -0.0022
12 4 13 0.3174 0.0007
12 4 14 -0.9165 -0.0004
12 4 15 -1.3006 0.0013
12 4 16 1.4851 -0.0000
12 4 17 0.0247 -0.0014
12 6 0 0.2532 0.0005
12 6 1 -0.7565 0.0028
12 6 2 -0.0873 0.0006
12 6 3 -0.8233 -0.0003
12 6 4 1.4926 0.0007
12 6 5 1.2487 -0.0011
12 6 6 -0.7013 0.0003
12 6 7 1.6136 -0.0019
12 6 8 0.4010 0.0027
12 6 9 -0.3630 -0.0007
12 6 10 -0.1069 0.0007
12 6 11 2.0147 -0.0005
12 6 12 -0.5490 0.0006
12 6 13 -0.9385 -0.0010
12 6 14 -1.9776 0.0025
12 6 15 0.0714 0.0004
12 6 16 -3.6223 -0.0019
12 6 17 1.0619 -0.0006
12 8 0 -0.7613 -0.0002
12 8 2 -2.3367 -0.0012
12 8 3 0.0674 0.0004
12 8 4 -1.2738 -0.0033
12 8 5 0.0405 -0.0008
12 8 6 -1.6257 0.0008
12 8 7 -0.3757 0.0018
12 8 8 1.6917 -0.0010
12 8 10 1.9789 -0.0001
12 8 11 2.6384 -0.0022
12 8 12 3.7219 -0.0008
12 8 13 0.0207 -0.0011
12 8 14 2.8430 0.0003
12 8 15 0.0941 -0.0000
12 8 16 -1.4893 0.0015
12 10 0 1.1907 0.0001
12 10 1 2.1368 -0.0001
12 10 2 0.4990 0.0018
12 10 3 -0.2420 -0.0007
12 10 4 -0.6791 0.0008
12 10 5 -1.8745 0.0007
12 10 6 0.0675 0.0004
12 10 7 0.1994 -0.0001
12 10 8 -1.3071 -0.0002
12 10 9 -0.5264 0.0006
12 10 10 -1.5306 0.0008
12 10 11 -3.1584 0.0001
12 10 12 1.3638 -0.0005
12 10 13 -0.8652 0.0006
12 10 14 -0.1538 -0.0007
12 10 15 1.6349 0.0015
12 10 16 1.7040 0.0005
12 12 0 1.6286 0.0010
12 12 1 0.5802 0.0014
12 12 2 0.4750 0.0006
12 12 3 1.4489 0.0006
12 12 6 -0.2304 0.0000
12 12 7 0.0489 0.0002
12 12 8 -0.6985 -0.0001
12 12 9 -1.7224 0.0004
12 12 10 -0.9307 -0.0004
12 12 11 -2.2215 0.0010
12 12 12 -0.5790 -0.0007
12 12 13 0.6650 -0.0007
12 12 14 -1.8678 -0.0003
12 12 15 0.3937 0.0002
12 12 16 0.5230 -0.0018
12 14 0 -0.1310 -0.0003
12 14 1 -0.8179 -0.0010
12 14 2 1.2023 -0.0002
12 14 3 0.3974 0.0002
12 14 4 0.6763 -0.0005
12 14 5 0.0803 -0.0013
12 14 6 -1.3175 -0.0001
12 14 7 -0.3225 0.0010
12 14 8 2.3991 -0.0005
12 14 9 0.6082 0.0004
12 14 10 2.4242 0.0011
12 14 11 1.2113 -0.0009
12 14 12 0.0438 0.0002
12 14 13 1.3426 0.0001
12 14 14 -1.7879 -0.0008
12 14 15 0.6952 0.0009
12 16 0 0.5251 -0.0003
12 16 1 0.6497 -0.0007
12 16 2 -3.6380 -0.0005
12 16 3 0.5152 0.0006
12 16 4 -0.3007 -0.0006
12 16 5 -0.5629 0.0005
12 16 6 0.8963 -0.0004
12 16 7 -2.1376 -0.0010
12 16 8 0.4044 0.0009
12 16 9 0.4543 -0.0007
12 16 10 0.2239 0.0002
12 16 11 -0.5102 0.0005
12 16 12 -0.8318 -0.0001
12 16 13 2.3356 -0.0003
12 16 14 -1.4521 0.0009
12 16 15 0.2215 -0.0008
12 18 0 -0.2623 -0.0011
12 18 1 -0.2754 0.0018
12 18 2 -0.9494 -0.0000
12 18 3 -1.6956 -0.0008
12 18 5 1.2441 -0.0006
12 18 6 0.9925 -0.0008
12 18 8 -0.2914 -0.0008
12 18 9 1.0850 0.0005
12 18 10 -3.1074 0.0003
12 18 11 -1.0605 -0.0006
12 18 12 -1.6456 0.0001
12 18 13 1.5503 -0.0002
12 18 14 2.9292 -0.0003
12 20 0 0.2252 0.0001
12 20 1 1.3711 -0.0012
12 20 2 2.7132 0.0005
12 20 3 -1.8733 0.0012
12 20 4 -1.2897 0.0013
12 20 5 -0.3035 -0.0004
12 20 6 -0.5059 -0.0005
12 20 7 2.1793 -0.0012
12 20 8 -3.5176 0.0001
12 20 9 1.2904 0.0001
12 20 10 2.9687 0.0005
12 20 11 0.8663 0.0010
12 20 12 -1.9134 -0.0005
12 20 13 -1.3563 0.0003
12 22 0 -1.2177 0.0011
12 22 1 0.5284 0.0002
12 22 2 -0.8395 0.0002
12 22 3 1.5576 0.0006
12 22 4 -1.9557 0.0002
12 22 5 0.3976 0.0007
12 22 6 0.2450 0.0009
12 22 7 0.5511 -0.0004
12 22 8 0.6422 -0.0010
12 22 9 -1.9205 -0.0004
12 22 10 1.1632 -0.0001
12 22 11 1.5268 0.0007
12 22 12 -0.6031 -0.0001
12 24 0 1.0531 -0.0014
12 24 1 0.4382 -0.0007
12 24 2 -0.6318 0.0001
12 24 3 -0.6528 -0.0012
12 24 4 2.3145 -0.0000
12 24 5 -0.1165 0.0007
12 24 6 -0.3904 -0.0001
12 24 7 -1.7139 0.0009
12 24 8 3.7990 -0.0002
12 24 9 -0.8652 -0.0004
12 24 10 -0.7357 0.0007
12 24 11 0.0576 -0.0003
12 26 0 -0.1953 0.0004
12 26 1 -1.3582 -0.0004
12 26 2 1.8261 -0.0017
12 26 3 -2.0813 0.0008
12 26 4 -0.2895 0.0006
12 26 5 0.0577 -0.0006
12 26 6 -0.3721 0.0001
12 26 7 -1.1802 0.0005
12 26 8 -3.8216 0.0003
12 26 9 2.2016 -0.0016
12 28 0 -1.0822 0.0014
12 28 1 1.1349 0.0005
12 28 2 0.6531 0.0002
12 28 3 0.9294 -0.0011
12 28 4 -1.9245 -0.0006
12 28 5 1.7326 -0.0005
12 28 6 0.6609 -0.0001
12 28 7 3.0349 0.0003
12 30 0 -0.2684 0.0003
12 30 1 2.6875 -0.0011
12 30 2 -1.3030 0.0009
12 30 3 2.7345 0.0004
12 30 4 -0.4914 0.0002
13 1 0 -0.1598 -0.0048
13 1 1 -2.0648 -0.0063
13 1 2 -0.2879 -0.0010
13 1 3 1.5331 0.0039
13 1 4 -1.0968 -0.0066
13 1 5 -0.1736 0.0018
13 1 6 -0.2432 -0.0018
13 1 7 1.4782 -0.0005
13 1 8 0.9311 0.0044
13 1 9 0.7384 -0.0023
13 1 10 -1.2394 -0.0047
13 1 11 0.4371 0.0016
13 1 13 -1.7129 0.0052
13 1 14 -0.9325 0.0021
13 1 15 0.0639 -0.0005
13 1 16 0.9155 0.0012
13 3 0 -1.6943 0.0029
13 3 1 -0.8751 -0.0040
13 3 3 1.7960 0.0028
13 3 4 -1.5265 -0.0017
13 3 5 -2.1395 0.0014
13 3 6 1.6055 0.0004
13 3 8 1.1709 -0.0030
13 3 9 1.2518 0.0004
13 3 10 2.0330 -0.0039
13 3 11 -0.6490 -0.0029
13 3 12 -0.7071 -0.0031
13 3 13 2.6033 0.0002
13 3 14 1.8819 0.0029
13 3 15 -0.7880 -0.0006
13 3 16 1.7864 0.0021
13 5 0 1.0050 0.0004
13 5 2 2.7533 0.0037
13 5 4 1.3946 0.0046
13 5 5 -0.2477 -0.0012
13 5 6 -0.2918 0.0022
13 5 7 -0.5698 -0.0007
13 5 8 -1.6187 0.0014
13 5 9 -0.4376 0.0009
13 5 10 -3.2987 0.0002
13 5 11 0.1533 -0.0010
13 5 12 -3.1277 -0.0001
13 5 13 -1.3382 0.0004
13 5 14 -1.8733 -0.0011
13 5 15 -0.9470 0.0002
13 5 16 -0.8826 -0.0024
13 7 0 0.1268 0.0012
13 7 1 -2.9410 0.0006
13 7 3 1.1360 -0.0014
13 7 4 1.1766 -0.0019
13 7 5 0.1516 -0.0018
13 7 6 -1.4484 0.0010
13 7 7 -0.5488 0.0005
13 7 9 1.3001 0.0007
13 7 10 0.9706 -0.0002
13 7 11 2.1207 -0.0017
13 7 12 2.4947 -0.0002
13 7 13 -3.3709 -0.0011
13 7 14 0.6395 0.0020
13 7 15 -2.6261 0.0001
13 7 16 -3.0752 0.0003
13 9 0 -1.1732 0.0017
13 9 1 -2.3405 -0.0011
13 9 2 0.3355 -0.0014
13 9 3 -0.4979 0.0004
13 9 4 -1.1186 -0.0007
13 9 5 -0.8909 0.0012
13 9 6 -0.0297 -0.0010
13 9 7 0.3852 0.0007
13 9 8 -0.4195 -0.0012
13 9 9 1.6926 0.0006
13 9 10 0.7155 0.0012
13 9 11 -1.2251 -0.0003
13 9 12 2.6764 -0.0015
13 9 13 2.7613 -0.0002
13 9 14 2.5092 0.0006
13 9 15 2.0833 0.0001
13 11 0 2.1800 -0.0008
13 11 1 2.2593 0.0017
13 11 2 -0.7078 0.0023
13 11 3 0.5016 0.0007
13 11 4 0.6381 -0.0001
13 11 5 0.3424 -0.0000
13 11 6 0.6666 -0.0001
13 11 7 0.8113 -0.0003
13 11 8 -1.7887 0.0005
13 11 9 -1.4524 0.0016
13 11 10 -0.3464 -0.0001
13 11 11 -1.9668 0.0011
13 11 12 -0.1852 0.0002
13 11 13 -0.8671 -0.0003
13 11 14 -0.6729 -0.0008
13 11 15 3.1953 0.0010
13 13 0 0.6299 0.0003
13 13 1 -0.8682 0.0001
13 13 2 0.6427 -0.0003
13 13 3 2.0401 -0.0006
13 13 4 1.3366 0.0006
13 13 5 0.2661 -0.0006
13 13 6 -1.0567 -0.0003
13 13 7 0.0986 0.0003
13 13 8 1.0476 -0.0014
13 13 9 -1.4461 -0.0003
13 13 10 0.4129 0.0012
13 13 11 -0.8513 -0.0006
13 13 12 1.2173 -0.0002
13 13 13 -0.8572 -0.0002
13 13 14 -1.2484 -0.0010
13 15 0 -0.1527 0.0011
13 15 1 0.6592 -0.0007
13 15 2 -0.7628 -0.0004
13 15 3 -1.2933 0.0007
13 15 4 -0.4258 0.0003
13 15 5 -0.1837 0.0001
13 15 6 -1.2565 0.0008
13 15 7 0.4301 -0.0008
13 15 8 1.6781 0.0005
13 15 9 0.1994 -0.0009
13 15 10 1.3718 -0.0000
13 15 11 0.0583 0.0007
13 15 12 -3.2278 -0.0003
13 15 13 1.9901 0.0004
13 15 14 -4.3228 0.0011
13 17 0 -0.5287 -0.0016
13 17 1 -0.2760 0.0013
13 17 2 -4.1485 0.0000
13 17 3 -0.0686 -0.0005
13 17 4 2.5016 -0.0013
13 17 5 0.4327 0.0001
13 17 6 0.4404 0.0002
13 17 7 -3.6090 0.0010
13 17 8 1.0577 -0.0003
13 17 9 1.5600 0.0000
13 17 10 -1.8833 -0.0000
13 17 11 1.5138 -0.0005
13 17 12 0.2984 0.0002
13 17 13 3.0726 -0.0014
13 19 0 0.9611 -0.0007
13 19 1 -0.1671 -0.0008
13 19 2 1.3120 -0.0001
13 19 3 -2.5449 -0.0003
13 19 4 0.3222 -0.0000
13 19 5 2.1951 0.0000
13 19 6 0.9103 -0.0018
13 19 7 -0.2000 0.0006
13 19 8 -1.9549 0.0003
13 19 9 1.4646 0.0001
13 19 10 -0.1372 0.0009
13 19 11 -2.1439 0.0003
13 19 12 1.1261 -0.0005
13 21 0 1.4193 0.0005
13 21 1 2.3208 0.0012
13 21 2 1.9714 0.0001
13 21 3 -1.7312 0.0010
13 21 4 -3.0326 0.0009
13 21 5 -0.5246 -0.0010
13 21 6 1.1246 0.0007
13 21 7 2.8821 -0.0020
13 21 8 -3.3787 0.0004
13 21 9 -0.9341 0.0002
13 21 10 3.8249 -0.0005
13 21 11 0.8558 0.0016
13 23 0 -0.5186 -0.0008
13 23 1 1.4264 -0.0002
13 23 2 -0.0062 0.0012
13 23 3 1.5156 -0.0006
13 23 4 0.1056 -0.0004
13 23 5 -0.4869 0.0008
13 23 6 -0.5321 0.0006
13 23 7 -0.2291 0.0002
13 23 8 2.6518 -0.0014
13 23 9 -2.5320 -0.0002
13 23 10 -2.9302 0.0005
13 25 0 -1.4892 -0.0006
13 25 1 -0.7501 -0.0019
13 25 2 -0.1422 0.0002
13 25 3 -0.3709 0.0009
13 25 4 0.6586 0.0004
13 25 5 -0.3816 0.0006
13 25 6 -1.2813 -0.0001
13 25 7 -2.1011 0.0004
13 25 8 2.0769 -0.0002
13 27 0 -0.2856 0.0005
13 27 1 -2.5737 0.0018
13 27 2 2.7198 -0.0011
13 27 3 -0.7961 -0.0006
13 27 4 -0.4270 0.0006
13 27 5 1.4498 -0.0011
13 27 6 0.6943 0.0011
14 0 0 -1.5740 -0.0023
14 0 4 -0.8795 -0.0038
14 0 6 -2.0389 0.0044
14 0 8 -1.1780 -0.0006
14 0 10 -3.3935 0.0003
14 0 12 0.2683 0.0053
14 0 14 -1.3185 -0.0050
14 2 0 -0.5028 -0.0008
14 2 1 -1.9048 -0.0022
14 2 3 1.7278 0.0040
14 2 4 -0.4645 -0.0066
14 2 5 -0.1308 -0.0005
14 2 6 0.5426 0.0055
14 2 7 0.9180 0.0003
14 2 8 3.3288 0.0020
14 2 9 1.7649 -0.0006
14 2 11 1.0626 -0.0014
14 2 12 -0.0713 0.0018
14 2 13 1.2769 0.0016
14 2 14 -0.4532 0.0062
14 2 15 0.6454 0.0003
14 4 0 -0.1102 -0.0013
14 4 1 -0.0845 -0.0019
14 4 2 2.7626 -0.0016
14 4 3 0.8296 0.0019
14 4 4 -2.0820 0.0033
14 4 5 -0.9372 -0.0026
14 4 6 0.6563 -0.0029
14 4 7 -1.0705 -0.0006
14 4 8 0.8413 -0.0012
14 4 9 0.3944 -0.0002
14 4 10 -0.6872 -0.0006
14 4 11 1.0134 -0.0009
14 4 12 -1.8074 -0.0029
14 4 13 3.0299 -0.0011
14 4 14 0.7566 0.0001
14 4 15 -1.0462 0.0001
14 6 0 0.6643 0.0015
14 6 1 2.0825 0.0006
14 6 2 -0.8490 0.0025
14 6 3 -0.3064 -0.0025
14 6 4 1.3784 0.0003
14 6 5 -0.0685 -0.0022
14 6 6 -0.3886 0.0020
14 6 7 -3.3555 0.0014
14 6 8 -1.0597 0.0006
14 6 9 0.7712 0.0005
14 6 10 -2.3266 -0.0015
14 6 11 -0.1414 -0.0014
14 6 12 0.3827 0.0001
14 6 13 -5.8479 0.0007
14 6 14 -0.3119 -0.0017
14 6 15 -2.5063 -0.0006
14 8 0 0.2500 0.0035
14 8 1 -3.5668 -0.0000
14 8 2 -0.4597 -0.0029
14 8 3 2.1156 -0.0012
14 8 4 1.2296 0.0007
14 8 5 -2.1716 -0.0003
14 8 6 -0.2401 -0.0004
14 8 7 -0.1440 -0.0003
14 8 8 -1.6059 0.0002
14 8 9 2.3768 0.0006
14 8 10 0.8213 0.0006
14 8 11 0.0569 -0.0008
14 8 12 3.0287 -0.0007
14 8 13 0.9057 -0.0016
14 8 14 1.8011 0.0021
14 10 0 -0.4327 -0.0001
14 10 1 -0.8884 0.0008
14 10 2 -0.1463 0.0010
14 10 3 -0.0132 0.0013
14 10 4 -0.8209 -0.0002
14 10 5 1.3318 0.0012
14 10 6 0.0456 -0.0015
14 10 7 2.9142 0.0004
14 10 8 -2.4999 0.0003
14 10 9 -0.0482 0.0011
14 10 10 -0.0863 0.0006
14 10 11 -1.9820 0.0010
14 10 12 -1.5835 0.0001
14 10 13 2.7284 0.0009
14 10 14 1.7229 -0.0005
14 12 0 1.4079 -0.0014
14 12 1 1.5704 0.0009
14 12 2 -1.9127 0.0003
14 12 3 0.7592 -0.0004
14 12 4 3.6886 -0.0006
14 12 5 -0.3275 -0.0002
14 12 6 0.5722 0.0001
14 12 7 -0.7775 0.0006
14 12 8 1.6546 -0.0004
14 12 9 -0.9404 0.0006
14 12 10 2.2024 0.0008
14 12 11 -0.4789 -0.0008
14 12 12 2.6044 0.0002
14 12 13 -3.0754 0.0000
14 14 0 0.1556 0.0015
14 14 1 -0.4148 -0.0005
14 14 2 1.3753 -0.0001
14 14 3 -0.4399 -0.0006
14 14 4 -1.0320 0.0013
14 14 5 1.3962 0.0006
14 14 6 -1.5735 -0.0006
14 14 7 0.9655 -0.0011
14 14 8 -0.6255 -0.0005
14 14 9 -2.3837 -0.0006
14 14 10 0.9021 0.0004
14 14 11 -1.3527 0.0003
14 14 12 -0.9132 -0.0010
14 14 13 0.1905 0.0000
14 16 0 -1.3237 0.0002
14 16 1 0.4544 0.0011
14 16 2 -3.2879 0.0005
14 16 3 -1.7979 0.0002
14 16 4 -0.8290 -0.0006
14 16 5 0.5847 -0.0006
14 16 6 -0.7896 0.0014
14 16 7 0.2077 -0.0001
14 16 8 1.5987 0.0002
14 16 9 0.6215 -0.0002
14 16 10 -0.7653 -0.0006
14 16 11 2.1777 0.0001
14 16 12 -5.3319 0.0001
14 18 0 0.4940 -0.0010
14 18 1 -0.8626 -0.0008
14 18 2 -1.0224 -0.0005
14 18 3 0.4886 -0.0001
14 18 4 2.6782 -0.0010
14 18 5 -0.7742 0.0010
14 18 6 1.1490 -0.0010
14 18 7 -4.1607 0.0009
14 18 8 1.8860 -0.0004
14 18 9 1.6794 -0.0007
14 18 10 -2.0728 0.0014
14 18 11 2.1115 -0.0004
14 20 0 1.8295 -0.0003
14 20 1 1.0161 0.0009
14 20 2 1.7744 -0.0001
14 20 3 -2.6462 0.0002
14 20 4 -1.3852 -0.0002
14 20 5 1.9848 -0.0000
14 20 6 1.1665 -0.0002
14 20 7 1.2818 -0.0002
14 20 8 -2.7664 0.0007
14 20 9 0.0040 0.0007
14 20 10 1.9158 -0.0005
14 22 0 2.2016 -0.0008
14 22 1 2.0646 0.0013
14 22 2 1.2965 0.0004
14 22 3 -1.4116 -0.0009
14 22 4 -1.9539 0.0005
14 22 5 -0.1557 -0.0013
14 22 6 0.0088 0.0011
14 22 7 2.2647 -0.0007
14 22 8 -2.4104 0.0001
14 22 9 -0.1628 -0.0003
14 24 0 -1.8961 -0.0004
14 24 1 1.2335 -0.0019
14 24 2 -0.2092 0.0014
14 24 3 1.4981 0.0011
14 24 4 -0.2484 -0.0009
14 24 5 -1.0292 0.0007
14 24 6 -0.3493 -0.0003
14 24 7 -1.7933 -0.0006
14 26 0 -2.4840 -0.0004
14 26 1 -2.2193 0.0012
14 26 2 2.0119 0.0009
14 26 3 0.7537 0.0001
15 1 0 -0.6389 0.0042
15 1 1 1.3761 0.0024
15 1 2 0.1452 -0.0023
15 1 3 0.2539 -0.0006
15 1 4 0.0877 -0.0038
15 1 5 1.4250 0.0039
15 1 6 -1.8726 0.0127
15 1 7 -0.1826 0.0001
15 1 8 0.0642 -0.0003
15 1 9 2.0556 -0.0019
15 1 10 -0.4805 0.0005
15 1 11 0.8994 0.0007
15 1 12 -0.1741 0.0015
15 1 13 1.0883 0.0032
15 1 14 -0.5390 0.0013
15 3 0 1.3375 -0.0039
15 3 1 -1.0654 0.0009
15 3 2 0.2045 -0.0016
15 3 3 1.7866 0.0015
15 3 4 -0.4523 0.0011
15 3 5 -0.1040 -0.0032
15 3 6 0.4555 0.0023
15 3 7 0.2205 0.0001
15 3 8 4.5857 0.0022
15 3 9 0.4425 0.0014
15 3 10 0.9768 -0.0005
15 3 11 2.6595 0.0007
15 3 12 -1.2792 0.0008
15 3 13 2.9149 -0.0035
15 5 0 -2.9848 -0.0015
15 5 1 0.1846 -0.0021
15 5 2 0.7476 0.0012
15 5 3 -0.8462 0.0012
15 5 4 -3.6239 -0.0015
15 5 5 0.4423 -0.0018
15 5 6 0.9272 -0.0037
15 5 7 -3.5442 0.0015
15 5 8 -0.1660 -0.0021
15 5 9 -0.5903 -0.0012
15 5 10 -2.2147 -0.0007
15 5 11 -0.8723 -0.0001
15 5 12 0.5954 -0.0013
15 5 13 -1.7670 0.0011
15 7 0 2.7793 0.0027
15 7 1 1.0741 0.0004
15 7 2 0.1402 -0.0021
15 7 3 0.3373 -0.0022
15 7 4 3.5373 0.0011
15 7 5 -2.7837 -0.0021
15 7 6 0.5753 0.0026
15 7 7 -3.0607 0.0009
15 7 8 -1.2562 -0.0007
15 7 9 5.0527 0.0004
15 7 10 -0.3698 -0.0015
15 7 11 0.2663 -0.0014
15 7 12 1.6171 0.0008
15 7 13 -2.3113 -0.0010
15 9 0 0.5131 0.0009
15 9 1 -2.5097 -0.0003
15 9 2 0.3460 0.0012
15 9 3 3.5746 -0.0003
15 9 4 -0.1962 0.0017
15 9 5 -0.8378 0.0004
15 9 6 -1.4843 -0.0022
15 9 7 2.4516 -0.0005
15 9 8 -5.2542 0.0007
15 9 9 -0.2332 0.0009
15 9 10 -0.1350 0.0007
15 9 11 -0.9482 0.0002
15 9 12 -0.4624 0.0001
15 9 13 2.4334 -0.0005
15 11 0 -2.7463 -0.0002
15 11 1 0.3120 0.0009
15 11 2 -2.4106 -0.0005
15 11 3 -1.1945 0.0005
15 11 4 2.7126 -0.0009
15 11 5 1.8333 0.0007
15 11 6 1.0858 0.0002
15 11 7 1.4842 0.0013
15 11 8 0.6205 0.0005
15 11 9 -1.6571 -0.0005
15 11 10 0.7982 0.0006
15 11 11 -2.6903 -0.0001
15 11 12 -0.8215 0.0002
15 13 0 3.0876 -0.0002
15 13 1 0.5440 0.0003
15 13 2 0.9729 -0.0001
15 13 3 -1.2533 -0.0007
15 13 4 2.7477 0.0004
15 13 5 0.3919 0.0006
15 13 6 -0.5385 -0.0009
15 13 7 -0.3475 -0.0000
15 13 8 1.4023 -0.0003
15 13 9 0.3658 0.0006
15 13 10 3.7557 0.0005
15 13 11 1.2775 -0.0009
15 15 0 -2.5496 0.0007
15 15 1 -0.3370 0.0005
15 15 2 -1.1727 0.0014
15 15 3 -1.1387 -0.0004
15 15 4 -4.7510 -0.0003
15 15 5 4.3065 0.0003
15 15 6 -1.4122 -0.0002
15 15 7 1.3548 -0.0004
15 15 8 -1.2194 0.0003
15 15 9 -3.3735 0.0003
15 15 10 0.1864 -0.0005
15 15 11 -0.7390 0.0003
15 17 0 -0.3202 0.0002
15 17 1 -0.0012 -0.0004
15 17 2 -2.0496 -0.0004
15 17 3 -0.5489 0.0002
15 17 4 0.3696 0.0001
15 17 5 -2.4507 -0.0006
15 17 6 1.9080 0.0006
15 17 7 -1.2876 -0.0007
15 17 8 2.9870 0.0003
15 17 9 1.1489 -0.0007
15 17 10 -2.8309 0.0009
15 19 0 2.3970 -0.0005
15 19 1 -0.0966 0.0000
15 19 2 1.6868 0.0000
15 19 3 0.5615 0.0007
15 19 4 1.3297 -0.0010
15 19 5 -2.1692 0.0014
15 19 6 0.6547 -0.0006
15 19 7 -3.0397 -0.0005
15 19 8 0.6116 -0.0009
15 21 0 0.3691 -0.0006
15 21 1 0.4841 0.0011
15 21 2 0.7890 -0.0001
15 21 3 -2.1037 -0.0009
15 21 4 -1.3940 -0.0000
15 21 5 2.4811 -0.0003
15 21 6 -0.7109 0.0007
15 21 7 2.7277 0.0014
15 23 0 2.6454 -0.0002
15 23 1 1.2919 -0.0007
15 23 2 -0.3071 -0.0003
15 23 3 -0.2559 0.0001
15 23 4 -0.3544 0.0006
16 0 0 -0.1552 0.0053
16 0 2 -0.1544 -0.0064
16 0 4 -1.6697 -0.0026
16 0 6 -2.6181 -0.0015
16 0 8 -2.3579 -0.0005
16 0 10 1.3763 0.0031
16 0 12 0.9656 -0.0066
16 2 0 3.3450 0.0009
16 2 1 3.1654 0.0042
16 2 2 -0.2575 -0.0014
16 2 3 -0.2414 -0.0016
16 2 4 2.6328 0.0054
16 2 5 0.6417 0.0003
16 2 6 -0.8544 0.0108
16 2 7 -0.9296 -0.0015
16 2 8 3.5156 -0.0000
16 2 9 2.4130 0.0021
16 2 10 -0.4796 -0.0022
16 2 11 2.5122 0.0023
16 2 12 -1.7682 0.0018
16 4 0 -3.0765 -0.0031
16 4 1 -1.1810 0.0007
16 4 2 -0.2879 0.0031
16 4 3 1.0186 0.0002
16 4 4 -3.6357 -0.0021
16 4 5 0.4101 -0.0003
16 4 6 1.1740 -0.0027
16 4 7 -1.4771 0.0007
16 4 8 2.6347 -0.0001
16 4 9 -3.4219 0.0010
16 4 10 -1.0719 0.0005
16 4 11 -0.0931 0.0010
16 4 12 0.9687 0.0012
16 6 0 -2.2227 0.0001
16 6 1 0.0879 0.0002
16 6 2 0.1988 -0.0037
16 6 3 -0.8780 -0.0003
16 6 4 -1.7300 -0.0013
16 6 5 -0.1461 -0.0012
16 6 6 1.3626 0.0005
16 6 7 -2.7340 0.0012
16 6 8 -0.9770 -0.0022
16 6 9 4.3433 -0.0016
16 6 10 -1.1099 -0.0005
16 6 11 -0.7917 0.0001
16 8 0 6.0288 -0.0010
16 8 1 1.4154 -0.0006
16 8 2 0.8497 0.0021
16 8 3 1.8091 -0.0014
16 8 4 4.5808 0.0019
16 8 5 -4.0810 -0.0021
16 8 6 -1.7717 0.0007
16 8 7 -0.1576 0.0009
16 8 8 -2.7320 -0.0009
16 8 9 5.7233 0.0014
16 8 10 0.7301 -0.0010
16 8 11 1.8850 -0.0016
16 10 0 -5.0042 0.0007
16 10 1 -0.7130 -0.0012
16 10 2 -0.7040 0.0007
16 10 3 1.4071 -0.0001
16 10 4 1.1636 -0.0002
16 10 5 1.2685 0.0010
16 10 6 0.0033 -0.0011
16 10 7 -0.3235 0.0000
16 10 8 -4.2028 0.0007
16 10 9 -6.4706 -0.0017
16 10 10 0.0009 0.0002
16 12 0 0.2056 0.0012
16 12 1 -0.3581 0.0011
16 12 2 -0.2918 -0.0015
16 12 3 -3.2075 -0.0004
16 12 4 2.9122 0.0006
16 12 5 2.4751 0.0000
16 12 6 0.5726 0.0001
16 12 7 2.9562 0.0011
16 12 8 0.9674 0.0004
16 12 9 0.8523 0.0002
16 12 10 1.2551 -0.0002
16 14 0 1.3345 -0.0005
16 14 1 0.1577 0.0007
16 14 2 0.1800 0.0018
16 14 3 -0.8748 0.0001
16 14 4 -2.5960 -0.0014
16 14 5 3.4465 0.0008
16 14 6 -2.0476 -0.0017
16 14 7 0.4029 0.0005
16 14 8 1.7651 0.0004
16 14 9 0.1355 0.0011
16 16 0 -4.5265 0.0005
16 16 1 -0.7692 -0.0003
16 16 2 -0.6169 -0.0001
16 16 3 -0.4963 -0.0001
16 16 4 -3.0364 0.0002
16 16 5 1.9249 -0.0002
16 16 6 2.7214 0.0006
16 16 7 -0.8919 -0.0002
16 16 8 0.9880 0.0009
16 18 0 5.0003 -0.0003
16 18 1 -0.0691 -0.0002
16 18 2 0.0263 0.0007
16 18 3 0.5755 0.0005
16 18 4 -0.0149 0.0005
16 18 5 -5.2435 -0.0005
16 18 6 1.4801 0.0001
16 20 0 -1.0014 -0.0004
16 20 1 -0.2402 0.0000
16 20 2 0.8682 0.0004
16 20 3 0.2036 0.0003
16 20 4 -0.3646 -0.0015
17 1 0 2.9707 0.0007
17 1 1 1.2897 -0.0005
17 1 2 -1.0667 -0.0069
17 1 3 -1.1462 0.0038
17 1 4 -0.1979 0.0060
17 1 5 -0.8823 -0.0008
17 1 6 -1.4147 0.0026
17 1 7 -0.6914 -0.0058
17 1 8 -0.3386 0.0006
17 1 9 2.3268 0.0006
17 1 10 1.8411 -0.0020
17 3 0 1.6836 -0.0009
17 3 1 2.2305 0.0031
17 3 2 0.7869 0.0019
17 3 3 -0.8568 -0.0018
17 3 4 2.0672 0.0030
17 3 5 -0.5412 0.0007
17 3 6 0.9611 0.0032
17 3 7 -1.0710 -0.0005
17 3 8 4.0950 -0.0035
17 3 9 -1.1964 0.0032
17 3 10 -3.3736 -0.0021
17 5 0 -5.6405 -0.0004
17 5 1 -0.1989 0.0016
17 5 2 -1.7157 -0.0016
17 5 3 2.1310 -0.0019
17 5 4 -5.9200 -0.0022
17 5 5 1.3366 0.0019
17 5 6 1.0260 -0.0012
17 5 7 -1.6102 -0.0003
17 5 8 -0.6046 0.0006
17 5 9 -1.4382 -0.0009
17 7 0 2.5181 -0.0018
17 7 1 0.5696 0.0004
17 7 2 -0.6558 -0.0006
17 7 3 0.0839 -0.0012
17 7 4 2.5248 0.0014
17 7 5 -2.4827 -0.0017
17 7 6 -1.6201 0.0018
17 7 7 1.1997 0.0019
17 7 8 -1.2867 -0.0018
17 7 9 8.4545 0.0009
17 9 0 2.0384 -0.0013
17 9 1 2.1655 -0.0015
17 9 2 2.0345 0.0030
17 9 3 -1.0549 -0.0004
17 9 4 6.2915 -0.0012
17 9 5 -2.8895 -0.0004
17 9 6 -0.7575 0.0001
17 9 7 -3.2564 0.0004
17 9 8 -1.2519 -0.0008
17 11 0 -5.0575 0.0017
17 11 1 -0.8004 -0.0004
17 11 2 0.6623 -0.0012
17 11 3 -0.7064 -0.0008
17 11 4 0.0696 0.0004
17 11 5 4.0620 0.0005
17 11 6 0.7244 -0.0001
17 11 7 0.3309 0.0001
17 11 8 -4.9337 -0.0001
17 13 0 1.2654 0.0007
17 13 1 0.1930 0.0012
17 13 2 -2.1271 0.0010
17 13 3 -1.8659 0.0000
17 13 4 -2.4378 -0.0007
17 13 5 4.0870 -0.0005
17 13 6 -2.0250 -0.0016
17 15 0 -3.3907 -0.0006
17 15 1 -0.8009 -0.0002
17 15 2 2.8829 -0.0002
17 15 3 -0.8362 0.0007
17 15 4 -1.2328 -0.0008
17 15 5 1.7078 0.0005
18 0 0 3.6723 0.0010
18 0 2 -2.9215 0.0000
18 0 4 -2.0812 -0.0017
18 0 6 -0.8935 -0.0019
18 2 0 2.6259 -0.0040
18 2 1 -1.3738 0.0006
18 2 2 1.5557 -0.0046
18 2 3 -0.4449 0.0036
18 2 4 2.0004 0.0062
18 2 5 -2.4171 -0.0026
18 2 6 0.9759 0.0017
18 2 7 0.9332 -0.0029
18 4 0 -1.0936 0.0001
18 4 1 3.9612 0.0020
18 4 2 -0.7749 -0.0010
18 4 3 -0.1626 -0.0033
18 4 4 -1.8356 0.0002
18 4 5 0.9788 0.0016
18 4 6 1.3766 -0.0003
18 6 0 -3.0654 -0.0002
18 6 1 0.0859 -0.0002
18 6 2 -4.1927 -0.0007
18 6 3 3.4099 -0.0021
18 6 4 -3.3557 0.0015
18 6 5 -1.4776 0.0016
18 6 6 -2.2681 -0.0001
18 8 0 2.6646 -0.0009
18 8 1 0.6489 0.0007
18 8 2 1.8179 0.0009
18 8 3 -2.9568 -0.0012
18 8 4 7.4868 0.0002
18 8 5 -2.8662 -0.0006
18 10 0 0.2185 -0.0003
18 10 1 2.0932 -0.0003
18 10 2 3.8777 0.0010
18 10 3 -2.5896 -0.0005
0 0 0 0.0 0.0
;
_shelx_fab_checksum              10447
_platon_squeeze_void_probe_radius 1.20
_olex2_submission_special_instructions 'No special instructions were received'
####################################################################### 
# 
# This file contains crystal structure data downloaded from the 
# Cambridge Structural Database (CSD) hosted by the Cambridge 
# Crystallographic Data Centre (CCDC).
# 
# Full information about CCDC data access policies and citation 
# guidelines are available at http://www.ccdc.cam.ac.uk/access/V1 
# 
# Audit and citation data items may have been added by the CCDC. 
# Please retain this information to preserve the provenance of 
# this file and to allow appropriate attribution of the data. 
# 
#######################################################################

data_mo_191031_wsn_mgy_bn3_0m
_database_code_depnum_ccdc_archive 'CCDC 2084998'
loop_
_audit_author_name
_audit_author_address
'Xiaodong Yin'
;Beijing Institute of Technology
China
;
_audit_update_record             
;
2021-05-21 deposited with the CCDC.	2021-12-28 downloaded from the CCDC.
;
_audit_creation_date             2020-03-01
_audit_creation_method           
;
Olex2 1.2
(compiled 2018.05.29 svn.r3508 for OlexSys, GUI svn.r5506)
;
_shelx_SHELXL_version_number     2016/6
_chemical_name_common            ?
_chemical_name_systematic        BN3
_chemical_formula_moiety         '0.05(C51 H52 B N3), 0.05(C H2 Cl2)'
_chemical_formula_sum            'C2.42 H2.51 B0.05 Cl0.09 N0.14'
_chemical_formula_weight         37.33
_chemical_melting_point          ?
loop_
_atom_type_symbol
_atom_type_description
_atom_type_scat_dispersion_real
_atom_type_scat_dispersion_imag
_atom_type_scat_source
C C 0.0033 0.0016 'International Tables Vol C Tables 4.2.6.8 and 6.1.1.4'
H H 0.0000 0.0000 'International Tables Vol C Tables 4.2.6.8 and 6.1.1.4'
N N 0.0061 0.0033 'International Tables Vol C Tables 4.2.6.8 and 6.1.1.4'
B B 0.0013 0.0007 'International Tables Vol C Tables 4.2.6.8 and 6.1.1.4'
Cl Cl 0.1484 0.1585 'International Tables Vol C Tables 4.2.6.8 and 6.1.1.4'

_shelx_space_group_comment       
;
The symmetry employed for this shelxl refinement is uniquely defined
by the following loop, which should always be used as a source of
symmetry information in preference to the above space-group names.
They are only intended as comments.
;
_space_group_crystal_system      triclinic
_space_group_IT_number           2
_space_group_name_H-M_alt        'P -1'
_space_group_name_Hall           '-P 1'
loop_
_space_group_symop_operation_xyz
'x, y, z'
'-x, -y, -z'

_cell_length_a                   11.2074(8)
_cell_length_b                   13.1456(9)
_cell_length_c                   15.4247(12)
_cell_angle_alpha                72.412(3)
_cell_angle_beta                 80.497(3)
_cell_angle_gamma                85.153(3)
_cell_volume                     2135.1(3)
_cell_formula_units_Z            43
_cell_measurement_reflns_used    9061
_cell_measurement_temperature    180(2)
_cell_measurement_theta_max      27.43
_cell_measurement_theta_min      2.41
_shelx_estimated_absorpt_T_max   0.981
_shelx_estimated_absorpt_T_min   0.957
_exptl_absorpt_coefficient_mu    0.192
_exptl_absorpt_correction_T_max  ?
_exptl_absorpt_correction_T_min  ?
_exptl_absorpt_correction_type   none
_exptl_absorpt_process_details   ?
_exptl_absorpt_special_details   ?
_exptl_crystal_colour            'clear reddish red'
_exptl_crystal_colour_lustre     clear
_exptl_crystal_colour_modifier   reddish
_exptl_crystal_colour_primary    red
_exptl_crystal_density_diffrn    1.249
_exptl_crystal_density_meas      ?
_exptl_crystal_density_method    ?
_exptl_crystal_description       block
_exptl_crystal_F_000             852
_exptl_crystal_preparation       DCM
_exptl_crystal_recrystallization_method difussion
_exptl_crystal_size_max          0.23
_exptl_crystal_size_mid          0.2
_exptl_crystal_size_min          0.1
_exptl_transmission_factor_max   ?
_exptl_transmission_factor_min   ?
_diffrn_reflns_av_R_equivalents  0.0383
_diffrn_reflns_av_unetI/netI     0.0520
_diffrn_reflns_Laue_measured_fraction_full 0.997
_diffrn_reflns_Laue_measured_fraction_max 0.997
_diffrn_reflns_limit_h_max       14
_diffrn_reflns_limit_h_min       -13
_diffrn_reflns_limit_k_max       17
_diffrn_reflns_limit_k_min       -16
_diffrn_reflns_limit_l_max       20
_diffrn_reflns_limit_l_min       -20
_diffrn_reflns_number            28132
_diffrn_reflns_point_group_measured_fraction_full 0.997
_diffrn_reflns_point_group_measured_fraction_max 0.997
_diffrn_reflns_theta_full        25.242
_diffrn_reflns_theta_max         27.537
_diffrn_reflns_theta_min         2.438
_diffrn_ambient_temperature      180.0
_diffrn_detector_area_resol_mean ?
_diffrn_measured_fraction_theta_full 0.997
_diffrn_measured_fraction_theta_max 0.997
_diffrn_measurement_device_type  'Bruker APEX-II CCD'
_diffrn_measurement_method       '\f and \w scans'
_diffrn_radiation_type           MoK\a
_diffrn_radiation_wavelength     0.71073
_diffrn_source                   ?
_diffrn_standards_number         0
_reflns_Friedel_coverage         0.000
_reflns_Friedel_fraction_full    .
_reflns_Friedel_fraction_max     .
_reflns_number_gt                6835
_reflns_number_total             9808
_reflns_special_details          
;
 Reflections were merged by SHELXL according to the crystal
 class for the calculation of statistics and refinement.
 
 _reflns_Friedel_fraction is defined as the number of unique
 Friedel pairs measured divided by the number that would be
 possible theoretically, ignoring centric projections and
 systematic absences.
;
_reflns_threshold_expression     'I > 2\s(I)'
_computing_cell_refinement       ?
_computing_data_collection       ?
_computing_data_reduction        ?
_computing_molecular_graphics    'Olex2 (Dolomanov et al., 2009)'
_computing_publication_material  'Olex2 (Dolomanov et al., 2009)'
_computing_structure_refinement  'ShelXL (Sheldrick, 2015)'
_computing_structure_solution    'ShelXS (Sheldrick, 2008)'
_refine_diff_density_max         0.448
_refine_diff_density_min         -0.535
_refine_diff_density_rms         0.051
_refine_ls_extinction_coef       .
_refine_ls_extinction_method     none
_refine_ls_goodness_of_fit_ref   1.044
_refine_ls_hydrogen_treatment    constr
_refine_ls_matrix_type           full
_refine_ls_number_parameters     535
_refine_ls_number_reflns         9808
_refine_ls_number_restraints     0
_refine_ls_R_factor_all          0.0844
_refine_ls_R_factor_gt           0.0529
_refine_ls_restrained_S_all      1.044
_refine_ls_shift/su_max          0.000
_refine_ls_shift/su_mean         0.000
_refine_ls_structure_factor_coef Fsqd
_refine_ls_weighting_details     
'w=1/[\s^2^(Fo^2^)+(0.0665P)^2^+0.6638P] where P=(Fo^2^+2Fc^2^)/3'
_refine_ls_weighting_scheme      calc
_refine_ls_wR_factor_gt          0.1267
_refine_ls_wR_factor_ref         0.1422
_refine_special_details          ?
_olex2_refinement_description    
;
1. Fixed Uiso
 At 1.2 times of:
  All C(H) groups, All C(H,H) groups
 At 1.5 times of:
  All C(H,H,H) groups
2.a Secondary CH2 refined with riding coordinates:
 C52(H52a,H52b)
2.b Aromatic/amide H refined with riding coordinates:
 C12(H12), C13(H13), C14(H14), C15(H15), C16(H16), C17(H17), C18(H18),
 C19(H19), C20(H20), C22(H22), C25(H25), C27(H27), C28(H28), C30(H30), C33(H33),
  C35(H35)
2.c Idealised Me refined as rotating group:
 C37(H37a,H37b,H37c), C38(H38a,H38b,H38c), C39(H39a,H39b,H39c), C41(H41a,H41b,
 H41c), C42(H42a,H42b,H42c), C43(H43a,H43b,H43c), C45(H45a,H45b,H45c), C46(H46a,
 H46b,H46c), C47(H47a,H47c,H47b), C49(H49a,H49b,H49c), C50(H50a,H50b,H50c),
 C51(H51a,H51b,H51c)
;
_atom_sites_solution_hydrogens   geom
_atom_sites_solution_primary     direct
_atom_sites_solution_secondary   ?
loop_
_atom_site_label
_atom_site_type_symbol
_atom_site_fract_x
_atom_site_fract_y
_atom_site_fract_z
_atom_site_U_iso_or_equiv
_atom_site_adp_type
_atom_site_occupancy
_atom_site_site_symmetry_order
_atom_site_calc_flag
_atom_site_refinement_flags_posn
_atom_site_refinement_flags_adp
_atom_site_refinement_flags_occupancy
_atom_site_disorder_assembly
_atom_site_disorder_group
C1 C -0.24430(14) 0.88396(12) 0.12458(11) 0.0195(3) Uani 1 1 d . . . . .
B1 B -0.07567(15) 0.83077(14) 0.00631(12) 0.0172(4) Uani 1 1 d . . . . .
N2 N -0.19092(11) 0.90527(10) 0.03457(9) 0.0180(3) Uani 1 1 d . . . . .
C2 C -0.18515(14) 0.80505(12) 0.19540(11) 0.0197(3) Uani 1 1 d . . . . .
N3 N -0.00431(11) 0.79665(10) 0.08540(9) 0.0175(3) Uani 1 1 d . . . . .
C3 C -0.06668(14) 0.77016(12) 0.17244(10) 0.0181(3) Uani 1 1 d . . . . .
N4 N 0.00162(11) 0.90296(10) -0.07566(9) 0.0183(3) Uani 1 1 d . . . . .
C4 C 0.11073(13) 0.74906(12) 0.09002(10) 0.0163(3) Uani 1 1 d . . . . .
C5 C 0.20930(13) 0.75212(12) 0.01944(10) 0.0165(3) Uani 1 1 d . . . . .
C6 C 0.20692(13) 0.80622(12) -0.08078(11) 0.0174(3) Uani 1 1 d . . . . .
C7 C 0.11415(13) 0.87695(12) -0.11871(11) 0.0180(3) Uani 1 1 d . . . . .
C8 C -0.05792(14) 0.97074(12) -0.14232(11) 0.0195(3) Uani 1 1 d . . . . .
C9 C -0.17739(14) 1.00768(12) -0.12771(11) 0.0199(3) Uani 1 1 d . . . . .
C10 C -0.24089(14) 0.98268(12) -0.03309(11) 0.0193(3) Uani 1 1 d . . . . .
C11 C -0.12653(13) 0.72991(12) -0.01475(11) 0.0193(3) Uani 1 1 d . . . . .
C12 C -0.11070(17) 0.62620(14) 0.04159(13) 0.0303(4) Uani 1 1 d . . . . .
H12 H -0.072860 0.615385 0.094587 0.036 Uiso 1 1 calc R . . . .
C13 C -0.14848(19) 0.53782(15) 0.02285(15) 0.0388(5) Uani 1 1 d . . . . .
H13 H -0.136213 0.468274 0.062962 0.047 Uiso 1 1 calc R . . . .
C14 C -0.20325(17) 0.55050(15) -0.05311(15) 0.0353(5) Uani 1 1 d . . . . .
H14 H -0.227818 0.490218 -0.066605 0.042 Uiso 1 1 calc R . . . .
C15 C -0.22200(19) 0.65196(16) -0.10943(15) 0.0401(5) Uani 1 1 d . . . . .
H15 H -0.260816 0.661910 -0.161836 0.048 Uiso 1 1 calc R . . . .
C16 C -0.18486(18) 0.73973(15) -0.09046(14) 0.0346(4) Uani 1 1 d . . . . .
H16 H -0.199484 0.808985 -0.130238 0.042 Uiso 1 1 calc R . . . .
C17 C -0.34723(14) 1.03719(13) -0.01074(12) 0.0229(4) Uani 1 1 d . . . . .
H17 H -0.382571 1.089589 -0.057662 0.027 Uiso 1 1 calc R . . . .
C18 C -0.40169(14) 1.01548(13) 0.07937(12) 0.0245(4) Uani 1 1 d . . . . .
H18 H -0.474734 1.052622 0.094673 0.029 Uiso 1 1 calc R . . . .
C19 C -0.35013(14) 0.94003(13) 0.14702(12) 0.0221(3) Uani 1 1 d . . . . .
H19 H -0.386727 0.925980 0.209375 0.026 Uiso 1 1 calc R . . . .
C20 C -0.23510(15) 0.76583(13) 0.28750(11) 0.0235(4) Uani 1 1 d . . . . .
H20 H -0.316006 0.787005 0.306220 0.028 Uiso 1 1 calc R . . . .
C21 C -0.17042(15) 0.69607(14) 0.35390(11) 0.0244(4) Uani 1 1 d . . . . .
C22 C -0.05075(15) 0.66648(13) 0.32788(11) 0.0226(3) Uani 1 1 d . . . . .
H22 H -0.005766 0.620511 0.372367 0.027 Uiso 1 1 calc R . . . .
C23 C 0.00293(14) 0.70434(13) 0.23657(11) 0.0198(3) Uani 1 1 d . . . . .
C24 C 0.12018(13) 0.69275(12) 0.18348(11) 0.0180(3) Uani 1 1 d . . . . .
C25 C 0.22942(14) 0.64403(12) 0.20877(11) 0.0190(3) Uani 1 1 d . . . . .
H25 H 0.234640 0.606003 0.271169 0.023 Uiso 1 1 calc R . . . .
C26 C 0.33047(14) 0.65136(12) 0.14238(11) 0.0179(3) Uani 1 1 d . . . . .
C27 C 0.31684(14) 0.70403(12) 0.05036(11) 0.0183(3) Uani 1 1 d . . . . .
H27 H 0.386543 0.707240 0.005370 0.022 Uiso 1 1 calc R . . . .
C28 C 0.30550(14) 0.79272(13) -0.14571(11) 0.0207(3) Uani 1 1 d . . . . .
H28 H 0.366952 0.741244 -0.124314 0.025 Uiso 1 1 calc R . . . .
C29 C 0.32098(14) 0.84891(13) -0.23969(11) 0.0218(3) Uani 1 1 d . . . . .
C30 C 0.22961(14) 0.92133(13) -0.27352(11) 0.0224(4) Uani 1 1 d . . . . .
H30 H 0.238351 0.962046 -0.336478 0.027 Uiso 1 1 calc R . . . .
C31 C 0.12565(14) 0.93328(12) -0.21415(11) 0.0194(3) Uani 1 1 d . . . . .
C32 C 0.01266(14) 0.99347(12) -0.22936(11) 0.0203(3) Uani 1 1 d . . . . .
C33 C -0.04006(15) 1.05206(13) -0.30564(11) 0.0229(4) Uani 1 1 d . . . . .
H33 H 0.006690 1.068921 -0.365083 0.028 Uiso 1 1 calc R . . . .
C34 C -0.16206(15) 1.08636(13) -0.29510(12) 0.0231(4) Uani 1 1 d . . . . .
C35 C -0.22775(15) 1.06557(13) -0.20640(12) 0.0229(4) Uani 1 1 d . . . . .
H35 H -0.309357 1.091649 -0.199324 0.027 Uiso 1 1 calc R . . . .
C36 C -0.23443(16) 0.65636(16) 0.45370(12) 0.0328(4) Uani 1 1 d . . . . .
C37 C -0.2641(2) 0.7523(2) 0.49135(15) 0.0541(6) Uani 1 1 d . . . . .
H37A H -0.189035 0.786947 0.489069 0.081 Uiso 1 1 calc GR . . . .
H37B H -0.304167 0.728023 0.555133 0.081 Uiso 1 1 calc GR . . . .
H37C H -0.317895 0.803397 0.453929 0.081 Uiso 1 1 calc GR . . . .
C38 C -0.35074(19) 0.6019(2) 0.45644(15) 0.0541(6) Uani 1 1 d . . . . .
H38A H -0.404655 0.652875 0.419029 0.081 Uiso 1 1 calc GR . . . .
H38B H -0.391176 0.576945 0.520090 0.081 Uiso 1 1 calc GR . . . .
H38C H -0.330990 0.540862 0.431953 0.081 Uiso 1 1 calc GR . . . .
C39 C -0.15499(19) 0.57593(18) 0.51632(14) 0.0454(6) Uani 1 1 d . . . . .
H39A H -0.134246 0.514045 0.493125 0.068 Uiso 1 1 calc GR . . . .
H39B H -0.199279 0.552552 0.578880 0.068 Uiso 1 1 calc GR . . . .
H39C H -0.080660 0.609800 0.516977 0.068 Uiso 1 1 calc GR . . . .
C40 C 0.45643(14) 0.60698(13) 0.16520(11) 0.0209(3) Uani 1 1 d . . . . .
C41 C 0.45376(16) 0.54920(15) 0.26777(12) 0.0315(4) Uani 1 1 d . . . . .
H41A H 0.423472 0.598767 0.303452 0.047 Uiso 1 1 calc GR . . . .
H41B H 0.535746 0.523159 0.279759 0.047 Uiso 1 1 calc GR . . . .
H41C H 0.400348 0.488683 0.285765 0.047 Uiso 1 1 calc GR . . . .
C42 C 0.54364(16) 0.69887(15) 0.13910(15) 0.0350(4) Uani 1 1 d . . . . .
H42A H 0.547831 0.736539 0.073358 0.052 Uiso 1 1 calc GR . . . .
H42B H 0.624374 0.670162 0.152441 0.052 Uiso 1 1 calc GR . . . .
H42C H 0.514425 0.748617 0.174815 0.052 Uiso 1 1 calc GR . . . .
C43 C 0.50531(16) 0.52783(15) 0.11139(13) 0.0309(4) Uani 1 1 d . . . . .
H43A H 0.448962 0.469810 0.126470 0.046 Uiso 1 1 calc GR . . . .
H43B H 0.584498 0.498301 0.127960 0.046 Uiso 1 1 calc GR . . . .
H43C H 0.513744 0.564761 0.045307 0.046 Uiso 1 1 calc GR . . . .
C44 C 0.43378(16) 0.82623(14) -0.30332(12) 0.0285(4) Uani 1 1 d . . . . .
C45 C 0.4087(2) 0.72939(18) -0.33284(17) 0.0591(7) Uani 1 1 d . . . . .
H45A H 0.390197 0.668266 -0.278191 0.089 Uiso 1 1 calc GR . . . .
H45B H 0.480340 0.711573 -0.372173 0.089 Uiso 1 1 calc GR . . . .
H45C H 0.339681 0.746556 -0.366978 0.089 Uiso 1 1 calc GR . . . .
C46 C 0.46056(17) 0.91998(15) -0.38991(12) 0.0337(4) Uani 1 1 d . . . . .
H46A H 0.394329 0.930685 -0.426424 0.051 Uiso 1 1 calc GR . . . .
H46B H 0.536424 0.904729 -0.426345 0.051 Uiso 1 1 calc GR . . . .
H46C H 0.468122 0.984734 -0.372586 0.051 Uiso 1 1 calc GR . . . .
C47 C 0.54600(19) 0.8046(3) -0.25579(15) 0.0662(8) Uani 1 1 d . . . . .
H47A H 0.556621 0.864662 -0.232902 0.099 Uiso 1 1 calc GR . . . .
H47C H 0.617218 0.796126 -0.299699 0.099 Uiso 1 1 calc GR . . . .
H47B H 0.536376 0.739081 -0.204159 0.099 Uiso 1 1 calc GR . . . .
C48 C -0.22121(16) 1.14076(14) -0.38152(12) 0.0280(4) Uani 1 1 d . . . . .
C49 C -0.1613(2) 1.24667(16) -0.43490(14) 0.0409(5) Uani 1 1 d . . . . .
H49A H -0.174463 1.295375 -0.396782 0.061 Uiso 1 1 calc GR . . . .
H49B H -0.196993 1.278839 -0.491346 0.061 Uiso 1 1 calc GR . . . .
H49C H -0.074242 1.233504 -0.450711 0.061 Uiso 1 1 calc GR . . . .
C50 C -0.2055(2) 1.06636(18) -0.44295(15) 0.0423(5) Uani 1 1 d . . . . .
H50A H -0.119105 1.052209 -0.460626 0.063 Uiso 1 1 calc GR . . . .
H50B H -0.242947 1.100492 -0.498279 0.063 Uiso 1 1 calc GR . . . .
H50C H -0.244586 0.998912 -0.409109 0.063 Uiso 1 1 calc GR . . . .
C51 C -0.35702(17) 1.16437(18) -0.35891(14) 0.0418(5) Uani 1 1 d . . . . .
H51A H -0.397247 1.097814 -0.323999 0.063 Uiso 1 1 calc GR . . . .
H51B H -0.391154 1.195863 -0.416121 0.063 Uiso 1 1 calc GR . . . .
H51C H -0.369579 1.214531 -0.322137 0.063 Uiso 1 1 calc GR . . . .
Cl4 Cl 0.10147(12) 0.57237(6) -0.28787(6) 0.1095(4) Uani 1 1 d . . . . .
Cl5 Cl -0.03293(10) 0.77572(7) -0.33457(6) 0.0974(3) Uani 1 1 d . . . . .
C52 C 0.0554(3) 0.6882(2) -0.2578(2) 0.0708(8) Uani 1 1 d . . . . .
H52A H 0.127774 0.725251 -0.255897 0.085 Uiso 1 1 calc R . . . .
H52B H 0.008020 0.668808 -0.195349 0.085 Uiso 1 1 calc R . . . .

loop_
_atom_site_aniso_label
_atom_site_aniso_U_11
_atom_site_aniso_U_22
_atom_site_aniso_U_33
_atom_site_aniso_U_23
_atom_site_aniso_U_13
_atom_site_aniso_U_12
C1 0.0170(7) 0.0207(8) 0.0220(9) -0.0083(7) -0.0016(6) -0.0026(6)
B1 0.0157(8) 0.0189(9) 0.0161(9) -0.0038(7) -0.0031(7) 0.0018(7)
N2 0.0172(6) 0.0173(7) 0.0196(7) -0.0052(5) -0.0038(5) 0.0001(5)
C2 0.0175(8) 0.0226(8) 0.0201(8) -0.0082(7) -0.0031(6) 0.0005(6)
N3 0.0157(6) 0.0197(7) 0.0165(7) -0.0049(5) -0.0021(5) 0.0008(5)
C3 0.0187(8) 0.0199(8) 0.0158(8) -0.0057(6) -0.0013(6) -0.0025(6)
N4 0.0165(6) 0.0186(7) 0.0184(7) -0.0033(5) -0.0032(5) 0.0008(5)
C4 0.0159(7) 0.0167(7) 0.0171(8) -0.0050(6) -0.0042(6) -0.0004(6)
C5 0.0170(7) 0.0157(7) 0.0173(8) -0.0048(6) -0.0036(6) -0.0019(6)
C6 0.0168(7) 0.0167(7) 0.0185(8) -0.0041(6) -0.0032(6) -0.0014(6)
C7 0.0179(7) 0.0182(8) 0.0184(8) -0.0058(6) -0.0020(6) -0.0024(6)
C8 0.0219(8) 0.0165(8) 0.0203(8) -0.0044(6) -0.0054(6) -0.0006(6)
C9 0.0204(8) 0.0164(8) 0.0226(9) -0.0041(6) -0.0058(7) -0.0007(6)
C10 0.0176(7) 0.0181(8) 0.0238(9) -0.0068(6) -0.0065(6) -0.0009(6)
C11 0.0140(7) 0.0222(8) 0.0212(8) -0.0076(6) 0.0003(6) 0.0002(6)
C12 0.0349(10) 0.0239(9) 0.0337(10) -0.0068(8) -0.0130(8) -0.0005(7)
C13 0.0444(11) 0.0205(9) 0.0523(13) -0.0075(9) -0.0151(10) -0.0021(8)
C14 0.0318(10) 0.0290(10) 0.0526(13) -0.0207(9) -0.0083(9) -0.0055(8)
C15 0.0492(12) 0.0358(11) 0.0430(12) -0.0139(9) -0.0227(10) -0.0048(9)
C16 0.0450(11) 0.0253(9) 0.0370(11) -0.0070(8) -0.0189(9) -0.0029(8)
C17 0.0206(8) 0.0198(8) 0.0292(9) -0.0072(7) -0.0073(7) 0.0010(6)
C18 0.0183(8) 0.0245(9) 0.0331(10) -0.0130(7) -0.0036(7) 0.0022(7)
C19 0.0194(8) 0.0231(8) 0.0245(9) -0.0098(7) 0.0004(7) -0.0015(6)
C20 0.0190(8) 0.0285(9) 0.0224(9) -0.0084(7) -0.0005(7) 0.0007(7)
C21 0.0232(8) 0.0297(9) 0.0177(8) -0.0056(7) 0.0011(7) -0.0009(7)
C22 0.0220(8) 0.0265(9) 0.0185(8) -0.0063(7) -0.0026(7) 0.0008(7)
C23 0.0191(8) 0.0223(8) 0.0183(8) -0.0068(6) -0.0021(6) -0.0001(6)
C24 0.0173(7) 0.0204(8) 0.0159(8) -0.0055(6) -0.0014(6) -0.0008(6)
C25 0.0205(8) 0.0201(8) 0.0154(8) -0.0035(6) -0.0038(6) 0.0009(6)
C26 0.0185(8) 0.0173(8) 0.0189(8) -0.0056(6) -0.0050(6) 0.0004(6)
C27 0.0161(7) 0.0191(8) 0.0183(8) -0.0046(6) -0.0002(6) -0.0012(6)
C28 0.0199(8) 0.0216(8) 0.0190(8) -0.0042(6) -0.0029(6) 0.0013(6)
C29 0.0223(8) 0.0243(8) 0.0174(8) -0.0050(7) -0.0009(7) -0.0004(7)
C30 0.0249(8) 0.0243(8) 0.0153(8) -0.0025(6) -0.0027(7) 0.0006(7)
C31 0.0208(8) 0.0185(8) 0.0185(8) -0.0035(6) -0.0047(6) -0.0017(6)
C32 0.0215(8) 0.0177(8) 0.0210(8) -0.0038(6) -0.0045(7) -0.0003(6)
C33 0.0260(8) 0.0208(8) 0.0205(9) -0.0033(7) -0.0046(7) -0.0006(7)
C34 0.0269(9) 0.0186(8) 0.0240(9) -0.0038(7) -0.0106(7) 0.0017(7)
C35 0.0217(8) 0.0194(8) 0.0281(9) -0.0067(7) -0.0067(7) 0.0018(6)
C36 0.0252(9) 0.0464(11) 0.0191(9) -0.0027(8) 0.0025(7) 0.0046(8)
C37 0.0627(15) 0.0678(16) 0.0262(11) -0.0168(10) 0.0045(10) 0.0185(12)
C38 0.0339(11) 0.0782(17) 0.0339(12) 0.0075(11) 0.0026(9) -0.0151(11)
C39 0.0373(11) 0.0600(14) 0.0233(10) 0.0045(9) 0.0041(9) 0.0059(10)
C40 0.0188(8) 0.0242(8) 0.0194(8) -0.0055(7) -0.0049(6) 0.0018(6)
C41 0.0274(9) 0.0410(11) 0.0237(9) -0.0061(8) -0.0090(7) 0.0109(8)
C42 0.0242(9) 0.0335(10) 0.0476(12) -0.0083(9) -0.0118(8) -0.0038(8)
C43 0.0281(9) 0.0354(10) 0.0306(10) -0.0128(8) -0.0075(8) 0.0094(8)
C44 0.0270(9) 0.0333(10) 0.0177(9) -0.0011(7) 0.0021(7) 0.0069(7)
C45 0.0697(16) 0.0395(12) 0.0591(15) -0.0224(11) 0.0313(13) -0.0027(11)
C46 0.0285(9) 0.0393(11) 0.0250(10) -0.0013(8) 0.0037(8) -0.0006(8)
C47 0.0287(11) 0.122(2) 0.0257(11) 0.0009(13) 0.0009(9) 0.0268(13)
C48 0.0289(9) 0.0289(9) 0.0263(9) -0.0053(7) -0.0125(7) 0.0042(7)
C49 0.0499(12) 0.0366(11) 0.0308(11) 0.0043(9) -0.0177(9) -0.0014(9)
C50 0.0450(12) 0.0502(13) 0.0392(12) -0.0191(10) -0.0217(10) 0.0087(10)
C51 0.0341(11) 0.0537(13) 0.0359(12) -0.0078(10) -0.0176(9) 0.0118(9)
Cl4 0.2029(11) 0.0518(4) 0.0764(6) -0.0262(4) -0.0075(6) -0.0169(6)
Cl5 0.1494(9) 0.0804(6) 0.0587(5) -0.0201(4) -0.0045(5) -0.0066(5)
C52 0.0756(18) 0.0732(19) 0.0751(19) -0.0421(16) 0.0042(15) -0.0216(15)

_geom_special_details            
;
 All esds (except the esd in the dihedral angle between two l.s. planes)
 are estimated using the full covariance matrix.  The cell esds are taken
 into account individually in the estimation of esds in distances, angles
 and torsion angles; correlations between esds in cell parameters are only
 used when they are defined by crystal symmetry.  An approximate (isotropic)
 treatment of cell esds is used for estimating esds involving l.s. planes.
;
loop_
_geom_bond_atom_site_label_1
_geom_bond_atom_site_label_2
_geom_bond_distance
_geom_bond_site_symmetry_2
_geom_bond_publ_flag
C1 N2 1.372(2) . ?
C1 C2 1.465(2) . ?
C1 C19 1.393(2) . ?
B1 N2 1.636(2) . ?
B1 N3 1.503(2) . ?
B1 N4 1.517(2) . ?
B1 C11 1.624(2) . ?
N2 C10 1.376(2) . ?
C2 C3 1.392(2) . ?
C2 C20 1.393(2) . ?
N3 C3 1.3642(19) . ?
N3 C4 1.3878(19) . ?
C3 C23 1.400(2) . ?
N4 C7 1.3914(19) . ?
N4 C8 1.367(2) . ?
C4 C5 1.411(2) . ?
C4 C24 1.425(2) . ?
C5 C6 1.497(2) . ?
C5 C27 1.400(2) . ?
C6 C7 1.413(2) . ?
C6 C28 1.401(2) . ?
C7 C31 1.424(2) . ?
C8 C9 1.391(2) . ?
C8 C32 1.402(2) . ?
C9 C10 1.467(2) . ?
C9 C35 1.402(2) . ?
C10 C17 1.386(2) . ?
C11 C12 1.393(2) . ?
C11 C16 1.398(2) . ?
C12 C13 1.393(3) . ?
C13 C14 1.371(3) . ?
C14 C15 1.375(3) . ?
C15 C16 1.384(3) . ?
C17 C18 1.377(2) . ?
C18 C19 1.372(2) . ?
C20 C21 1.407(2) . ?
C21 C22 1.393(2) . ?
C21 C36 1.540(2) . ?
C22 C23 1.393(2) . ?
C23 C24 1.452(2) . ?
C24 C25 1.391(2) . ?
C25 C26 1.384(2) . ?
C26 C27 1.406(2) . ?
C26 C40 1.535(2) . ?
C28 C29 1.403(2) . ?
C29 C30 1.392(2) . ?
C29 C44 1.534(2) . ?
C30 C31 1.387(2) . ?
C31 C32 1.450(2) . ?
C32 C33 1.390(2) . ?
C33 C34 1.402(2) . ?
C34 C35 1.401(2) . ?
C34 C48 1.537(2) . ?
C36 C37 1.532(3) . ?
C36 C38 1.528(3) . ?
C36 C39 1.533(3) . ?
C40 C41 1.531(2) . ?
C40 C42 1.534(2) . ?
C40 C43 1.532(2) . ?
C44 C45 1.536(3) . ?
C44 C46 1.526(2) . ?
C44 C47 1.523(3) . ?
C48 C49 1.533(3) . ?
C48 C50 1.537(3) . ?
C48 C51 1.531(3) . ?
Cl4 C52 1.736(3) . ?
Cl5 C52 1.754(3) . ?

loop_
_geom_angle_atom_site_label_1
_geom_angle_atom_site_label_2
_geom_angle_atom_site_label_3
_geom_angle
_geom_angle_site_symmetry_1
_geom_angle_site_symmetry_3
_geom_angle_publ_flag
N2 C1 C2 118.64(13) . . ?
N2 C1 C19 119.74(15) . . ?
C19 C1 C2 121.57(14) . . ?
N3 B1 N2 107.17(12) . . ?
N3 B1 N4 108.28(13) . . ?
N3 B1 C11 112.34(13) . . ?
N4 B1 N2 106.14(12) . . ?
N4 B1 C11 113.90(13) . . ?
C11 B1 N2 108.63(12) . . ?
C1 N2 B1 119.92(12) . . ?
C1 N2 C10 120.12(13) . . ?
C10 N2 B1 119.69(12) . . ?
C3 C2 C1 118.95(14) . . ?
C3 C2 C20 115.77(15) . . ?
C20 C2 C1 125.13(14) . . ?
C3 N3 B1 118.05(12) . . ?
C3 N3 C4 107.60(12) . . ?
C4 N3 B1 129.83(13) . . ?
C2 C3 C23 123.72(14) . . ?
N3 C3 C2 124.26(14) . . ?
N3 C3 C23 112.02(13) . . ?
C7 N4 B1 126.83(13) . . ?
C8 N4 B1 116.83(12) . . ?
C8 N4 C7 107.21(13) . . ?
N3 C4 C5 129.88(14) . . ?
N3 C4 C24 108.76(13) . . ?
C5 C4 C24 121.35(14) . . ?
C4 C5 C6 125.22(14) . . ?
C27 C5 C4 114.41(14) . . ?
C27 C5 C6 120.29(13) . . ?
C7 C6 C5 125.76(14) . . ?
C28 C6 C5 120.01(14) . . ?
C28 C6 C7 114.15(14) . . ?
N4 C7 C6 129.31(14) . . ?
N4 C7 C31 109.00(13) . . ?
C6 C7 C31 121.68(14) . . ?
N4 C8 C9 124.55(14) . . ?
N4 C8 C32 112.10(13) . . ?
C9 C8 C32 123.22(15) . . ?
C8 C9 C10 118.47(14) . . ?
C8 C9 C35 116.27(15) . . ?
C35 C9 C10 125.26(14) . . ?
N2 C10 C9 118.56(13) . . ?
N2 C10 C17 120.00(14) . . ?
C17 C10 C9 121.42(15) . . ?
C12 C11 B1 120.99(15) . . ?
C12 C11 C16 115.64(16) . . ?
C16 C11 B1 123.34(15) . . ?
C13 C12 C11 122.22(18) . . ?
C14 C13 C12 120.44(18) . . ?
C13 C14 C15 118.85(18) . . ?
C14 C15 C16 120.61(19) . . ?
C15 C16 C11 122.22(18) . . ?
C18 C17 C10 120.09(15) . . ?
C19 C18 C17 119.79(15) . . ?
C18 C19 C1 120.23(15) . . ?
C2 C20 C21 122.58(15) . . ?
C20 C21 C36 118.50(14) . . ?
C22 C21 C20 119.32(15) . . ?
C22 C21 C36 122.18(15) . . ?
C21 C22 C23 119.96(15) . . ?
C3 C23 C24 104.79(13) . . ?
C22 C23 C3 118.54(14) . . ?
C22 C23 C24 136.65(15) . . ?
C4 C24 C23 106.78(13) . . ?
C25 C24 C4 120.83(14) . . ?
C25 C24 C23 132.33(15) . . ?
C26 C25 C24 119.54(15) . . ?
C25 C26 C27 118.11(14) . . ?
C25 C26 C40 122.94(14) . . ?
C27 C26 C40 118.94(13) . . ?
C5 C27 C26 125.53(14) . . ?
C6 C28 C29 125.43(15) . . ?
C28 C29 C44 120.03(14) . . ?
C30 C29 C28 118.38(14) . . ?
C30 C29 C44 121.53(14) . . ?
C31 C30 C29 119.18(15) . . ?
C7 C31 C32 106.78(13) . . ?
C30 C31 C7 120.94(14) . . ?
C30 C31 C32 132.23(15) . . ?
C8 C32 C31 104.87(13) . . ?
C33 C32 C8 118.77(14) . . ?
C33 C32 C31 135.81(15) . . ?
C32 C33 C34 120.18(15) . . ?
C33 C34 C48 118.88(15) . . ?
C35 C34 C33 119.04(15) . . ?
C35 C34 C48 122.02(15) . . ?
C34 C35 C9 122.38(15) . . ?
C37 C36 C21 108.64(16) . . ?
C37 C36 C39 108.07(18) . . ?
C38 C36 C21 109.85(16) . . ?
C38 C36 C37 110.04(18) . . ?
C38 C36 C39 108.01(17) . . ?
C39 C36 C21 112.22(15) . . ?
C41 C40 C26 111.88(13) . . ?
C41 C40 C42 107.92(15) . . ?
C41 C40 C43 108.18(14) . . ?
C42 C40 C26 109.64(13) . . ?
C43 C40 C26 110.17(13) . . ?
C43 C40 C42 108.97(14) . . ?
C29 C44 C45 107.57(15) . . ?
C46 C44 C29 111.93(14) . . ?
C46 C44 C45 107.97(16) . . ?
C47 C44 C29 111.61(15) . . ?
C47 C44 C45 110.65(19) . . ?
C47 C44 C46 107.07(17) . . ?
C49 C48 C34 110.22(14) . . ?
C49 C48 C50 109.41(17) . . ?
C50 C48 C34 108.94(14) . . ?
C51 C48 C34 112.58(15) . . ?
C51 C48 C49 107.94(16) . . ?
C51 C48 C50 107.68(16) . . ?
Cl4 C52 Cl5 112.75(16) . . ?

_iucr_refine_instructions_details 
;
TITL mo_191031_WSN_MGY_BN3_0m in P-1 #2
    mo_191031_wsn_mgy_bn3_0m.res
    created by SHELXL-2016/6 at 13:34:17 on 18-Nov-2019
REM reset to P-1 #2
CELL 0.71073 11.2074 13.1456 15.4247 72.412 80.497 85.153
ZERR 43 0.0008 0.0009 0.0012 0.003 0.003 0.003
LATT 1
SFAC C H N B Cl
UNIT 104.000015 108.000004 6.000005 2.000016 3.999989

L.S. 4
PLAN  20
SIZE 0.1 0.2 0.23
TEMP -93.15
BOND
FMAP 2
ACTA
REM <olex2.extras>
REM <HklSrc "%.\\mo_191031_WSN_MGY_BN3_0m.hkl">
REM </olex2.extras>

WGHT    0.066500    0.663800
FVAR       0.56819
C1    1   -0.244298    0.883959    0.124582    11.00000    0.01695    0.02069 =
         0.02198   -0.00826   -0.00158   -0.00258
B1    4   -0.075668    0.830770    0.006307    11.00000    0.01571    0.01886 =
         0.01607   -0.00381   -0.00309    0.00180
N2    3   -0.190922    0.905270    0.034575    11.00000    0.01721    0.01731 =
         0.01960   -0.00525   -0.00382    0.00008
C2    1   -0.185151    0.805049    0.195396    11.00000    0.01748    0.02264 =
         0.02015   -0.00824   -0.00312    0.00048
N3    3   -0.004314    0.796654    0.085401    11.00000    0.01566    0.01973 =
         0.01653   -0.00490   -0.00209    0.00080
C3    1   -0.066675    0.770160    0.172444    11.00000    0.01874    0.01986 =
         0.01581   -0.00571   -0.00128   -0.00249
N4    3    0.001624    0.902964   -0.075659    11.00000    0.01645    0.01858 =
         0.01836   -0.00333   -0.00325    0.00083
C4    1    0.110733    0.749057    0.090017    11.00000    0.01587    0.01666 =
         0.01711   -0.00497   -0.00415   -0.00043
C5    1    0.209295    0.752118    0.019444    11.00000    0.01700    0.01571 =
         0.01733   -0.00481   -0.00356   -0.00193
C6    1    0.206921    0.806217   -0.080777    11.00000    0.01678    0.01667 =
         0.01845   -0.00414   -0.00323   -0.00139
C7    1    0.114146    0.876953   -0.118707    11.00000    0.01785    0.01816 =
         0.01842   -0.00576   -0.00202   -0.00236
C8    1   -0.057924    0.970737   -0.142318    11.00000    0.02190    0.01650 =
         0.02035   -0.00441   -0.00542   -0.00064
C9    1   -0.177390    1.007683   -0.127713    11.00000    0.02044    0.01636 =
         0.02263   -0.00411   -0.00579   -0.00067
C10   1   -0.240886    0.982679   -0.033095    11.00000    0.01760    0.01813 =
         0.02376   -0.00682   -0.00653   -0.00091
C11   1   -0.126532    0.729911   -0.014745    11.00000    0.01396    0.02225 =
         0.02122   -0.00755    0.00034    0.00021
C12   1   -0.110704    0.626204    0.041585    11.00000    0.03494    0.02386 =
         0.03367   -0.00678   -0.01297   -0.00049
AFIX  43
H12   2   -0.072860    0.615385    0.094587    11.00000   -1.20000
AFIX   0
C13   1   -0.148479    0.537816    0.022845    11.00000    0.04443    0.02049 =
         0.05234   -0.00753   -0.01513   -0.00212
AFIX  43
H13   2   -0.136213    0.468274    0.062962    11.00000   -1.20000
AFIX   0
C14   1   -0.203247    0.550496   -0.053111    11.00000    0.03184    0.02897 =
         0.05259   -0.02073   -0.00829   -0.00554
AFIX  43
H14   2   -0.227818    0.490218   -0.066605    11.00000   -1.20000
AFIX   0
C15   1   -0.222001    0.651960   -0.109425    11.00000    0.04925    0.03576 =
         0.04304   -0.01388   -0.02274   -0.00479
AFIX  43
H15   2   -0.260816    0.661910   -0.161836    11.00000   -1.20000
AFIX   0
C16   1   -0.184857    0.739731   -0.090464    11.00000    0.04502    0.02534 =
         0.03698   -0.00701   -0.01888   -0.00286
AFIX  43
H16   2   -0.199484    0.808985   -0.130238    11.00000   -1.20000
AFIX   0
C17   1   -0.347231    1.037188   -0.010738    11.00000    0.02060    0.01981 =
         0.02922   -0.00724   -0.00732    0.00100
AFIX  43
H17   2   -0.382571    1.089589   -0.057662    11.00000   -1.20000
AFIX   0
C18   1   -0.401690    1.015483    0.079372    11.00000    0.01828    0.02449 =
         0.03309   -0.01302   -0.00361    0.00219
AFIX  43
H18   2   -0.474734    1.052622    0.094673    11.00000   -1.20000
AFIX   0
C19   1   -0.350125    0.940026    0.147025    11.00000    0.01938    0.02311 =
         0.02445   -0.00977    0.00040   -0.00154
AFIX  43
H19   2   -0.386727    0.925980    0.209375    11.00000   -1.20000
AFIX   0
C20   1   -0.235102    0.765828    0.287501    11.00000    0.01901    0.02855 =
         0.02244   -0.00843   -0.00053    0.00067
AFIX  43
H20   2   -0.316006    0.787005    0.306220    11.00000   -1.20000
AFIX   0
C21   1   -0.170419    0.696075    0.353895    11.00000    0.02322    0.02974 =
         0.01773   -0.00560    0.00106   -0.00091
C22   1   -0.050753    0.666484    0.327876    11.00000    0.02197    0.02654 =
         0.01849   -0.00630   -0.00256    0.00085
AFIX  43
H22   2   -0.005766    0.620511    0.372367    11.00000   -1.20000
AFIX   0
C23   1    0.002931    0.704340    0.236572    11.00000    0.01906    0.02232 =
         0.01828   -0.00683   -0.00208   -0.00009
C24   1    0.120184    0.692747    0.183485    11.00000    0.01734    0.02042 =
         0.01587   -0.00548   -0.00143   -0.00080
C25   1    0.229424    0.644032    0.208773    11.00000    0.02051    0.02008 =
         0.01540   -0.00351   -0.00378    0.00086
AFIX  43
H25   2    0.234640    0.606003    0.271169    11.00000   -1.20000
AFIX   0
C26   1    0.330473    0.651356    0.142383    11.00000    0.01850    0.01728 =
         0.01887   -0.00564   -0.00499    0.00045
C27   1    0.316844    0.704026    0.050365    11.00000    0.01607    0.01912 =
         0.01828   -0.00464   -0.00021   -0.00116
AFIX  43
H27   2    0.386543    0.707240    0.005370    11.00000   -1.20000
AFIX   0
C28   1    0.305501    0.792721   -0.145711    11.00000    0.01993    0.02156 =
         0.01900   -0.00424   -0.00288    0.00125
AFIX  43
H28   2    0.366952    0.741244   -0.124314    11.00000   -1.20000
AFIX   0
C29   1    0.320984    0.848911   -0.239691    11.00000    0.02233    0.02425 =
         0.01738   -0.00500   -0.00090   -0.00043
C30   1    0.229610    0.921325   -0.273520    11.00000    0.02493    0.02430 =
         0.01533   -0.00252   -0.00269    0.00065
AFIX  43
H30   2    0.238351    0.962046   -0.336478    11.00000   -1.20000
AFIX   0
C31   1    0.125646    0.933277   -0.214149    11.00000    0.02076    0.01847 =
         0.01853   -0.00351   -0.00471   -0.00171
C32   1    0.012662    0.993471   -0.229358    11.00000    0.02147    0.01767 =
         0.02101   -0.00380   -0.00453   -0.00026
C33   1   -0.040061    1.052063   -0.305641    11.00000    0.02598    0.02076 =
         0.02054   -0.00330   -0.00460   -0.00062
AFIX  43
H33   2    0.006690    1.068921   -0.365083    11.00000   -1.20000
AFIX   0
C34   1   -0.162058    1.086355   -0.295100    11.00000    0.02694    0.01863 =
         0.02400   -0.00380   -0.01065    0.00170
C35   1   -0.227754    1.065573   -0.206397    11.00000    0.02167    0.01937 =
         0.02810   -0.00666   -0.00672    0.00181
AFIX  43
H35   2   -0.309357    1.091649   -0.199324    11.00000   -1.20000
AFIX   0
C36   1   -0.234434    0.656358    0.453705    11.00000    0.02515    0.04644 =
         0.01911   -0.00271    0.00251    0.00462
C37   1   -0.264051    0.752326    0.491350    11.00000    0.06273    0.06778 =
         0.02621   -0.01679    0.00454    0.01854
AFIX 137
H37A  2   -0.189035    0.786947    0.489069    11.00000   -1.50000
H37B  2   -0.304167    0.728023    0.555133    11.00000   -1.50000
H37C  2   -0.317895    0.803397    0.453929    11.00000   -1.50000
AFIX   0
C38   1   -0.350744    0.601874    0.456439    11.00000    0.03391    0.07818 =
         0.03387    0.00746    0.00264   -0.01509
AFIX 137
H38A  2   -0.404655    0.652875    0.419029    11.00000   -1.50000
H38B  2   -0.391176    0.576945    0.520090    11.00000   -1.50000
H38C  2   -0.330990    0.540862    0.431953    11.00000   -1.50000
AFIX   0
C39   1   -0.154987    0.575933    0.516321    11.00000    0.03734    0.05997 =
         0.02332    0.00451    0.00413    0.00594
AFIX 137
H39A  2   -0.134246    0.514045    0.493125    11.00000   -1.50000
H39B  2   -0.199279    0.552552    0.578880    11.00000   -1.50000
H39C  2   -0.080660    0.609800    0.516977    11.00000   -1.50000
AFIX   0
C40   1    0.456430    0.606978    0.165199    11.00000    0.01878    0.02423 =
         0.01938   -0.00552   -0.00493    0.00179
C41   1    0.453759    0.549200    0.267769    11.00000    0.02742    0.04096 =
         0.02368   -0.00610   -0.00901    0.01086
AFIX 137
H41A  2    0.423472    0.598767    0.303452    11.00000   -1.50000
H41B  2    0.535746    0.523159    0.279759    11.00000   -1.50000
H41C  2    0.400348    0.488683    0.285765    11.00000   -1.50000
AFIX   0
C42   1    0.543635    0.698867    0.139098    11.00000    0.02416    0.03351 =
         0.04764   -0.00828   -0.01182   -0.00380
AFIX 137
H42A  2    0.547831    0.736539    0.073358    11.00000   -1.50000
H42B  2    0.624374    0.670162    0.152441    11.00000   -1.50000
H42C  2    0.514425    0.748617    0.174815    11.00000   -1.50000
AFIX   0
C43   1    0.505311    0.527834    0.111387    11.00000    0.02806    0.03537 =
         0.03063   -0.01280   -0.00750    0.00938
AFIX 137
H43A  2    0.448962    0.469810    0.126470    11.00000   -1.50000
H43B  2    0.584498    0.498301    0.127960    11.00000   -1.50000
H43C  2    0.513744    0.564761    0.045307    11.00000   -1.50000
AFIX   0
C44   1    0.433783    0.826233   -0.303323    11.00000    0.02696    0.03328 =
         0.01771   -0.00106    0.00214    0.00692
C45   1    0.408733    0.729393   -0.332837    11.00000    0.06968    0.03955 =
         0.05909   -0.02241    0.03130   -0.00266
AFIX 137
H45A  2    0.390197    0.668266   -0.278191    11.00000   -1.50000
H45B  2    0.480340    0.711573   -0.372173    11.00000   -1.50000
H45C  2    0.339681    0.746556   -0.366978    11.00000   -1.50000
AFIX   0
C46   1    0.460559    0.919979   -0.389913    11.00000    0.02848    0.03928 =
         0.02495   -0.00130    0.00373   -0.00059
AFIX 137
H46A  2    0.394329    0.930685   -0.426424    11.00000   -1.50000
H46B  2    0.536424    0.904729   -0.426345    11.00000   -1.50000
H46C  2    0.468122    0.984734   -0.372586    11.00000   -1.50000
AFIX   0
C47   1    0.545996    0.804598   -0.255786    11.00000    0.02872    0.12189 =
         0.02568    0.00094    0.00092    0.02681
AFIX 137
H47A  2    0.556621    0.864662   -0.232902    11.00000   -1.50000
H47C  2    0.617218    0.796126   -0.299699    11.00000   -1.50000
H47B  2    0.536376    0.739081   -0.204159    11.00000   -1.50000
AFIX   0
C48   1   -0.221215    1.140763   -0.381525    11.00000    0.02893    0.02893 =
         0.02635   -0.00533   -0.01253    0.00420
C49   1   -0.161329    1.246668   -0.434903    11.00000    0.04994    0.03663 =
         0.03081    0.00426   -0.01769   -0.00143
AFIX 137
H49A  2   -0.174463    1.295375   -0.396782    11.00000   -1.50000
H49B  2   -0.196993    1.278839   -0.491346    11.00000   -1.50000
H49C  2   -0.074242    1.233504   -0.450711    11.00000   -1.50000
AFIX   0
C50   1   -0.205544    1.066356   -0.442947    11.00000    0.04500    0.05019 =
         0.03924   -0.01906   -0.02174    0.00867
AFIX 137
H50A  2   -0.119105    1.052209   -0.460626    11.00000   -1.50000
H50B  2   -0.242947    1.100492   -0.498279    11.00000   -1.50000
H50C  2   -0.244586    0.998912   -0.409109    11.00000   -1.50000
AFIX   0
C51   1   -0.357022    1.164367   -0.358910    11.00000    0.03408    0.05370 =
         0.03591   -0.00785   -0.01757    0.01181
AFIX 137
H51A  2   -0.397247    1.097814   -0.323999    11.00000   -1.50000
H51B  2   -0.391154    1.195863   -0.416121    11.00000   -1.50000
H51C  2   -0.369579    1.214531   -0.322137    11.00000   -1.50000
AFIX   0

CL4   5    0.101466    0.572372   -0.287874    11.00000    0.20290    0.05179 =
         0.07636   -0.02617   -0.00745   -0.01691
CL5   5   -0.032932    0.775718   -0.334574    11.00000    0.14939    0.08042 =
         0.05874   -0.02007   -0.00448   -0.00659
C52   1    0.055368    0.688183   -0.257797    11.00000    0.07561    0.07322 =
         0.07509   -0.04207    0.00419   -0.02160
AFIX  23
H52A  2    0.127774    0.725251   -0.255897    11.00000   -1.20000
H52B  2    0.008020    0.668808   -0.195349    11.00000   -1.20000
AFIX   0
HKLF 4


REM  mo_191031_WSN_MGY_BN3_0m in P-1 #2
REM R1 =  0.0529 for    6835 Fo > 4sig(Fo)  and  0.0844 for all    9808 data
REM    535 parameters refined using      0 restraints

END  
     
WGHT      0.0665      0.6638 

REM Highest difference peak  0.448,  deepest hole -0.535,  1-sigma level  0.051
Q1    1  -0.0521  0.7050 -0.3289  11.00000  0.05    0.45
Q2    1   0.1781  0.5248 -0.2614  11.00000  0.05    0.38
Q3    1   0.2374  0.9949 -0.3800  11.00000  0.05    0.31
Q4    1   0.0266  0.5601 -0.2541  11.00000  0.05    0.29
Q5    1   0.5603  0.7835 -0.1890  11.00000  0.05    0.27
Q6    1   0.1515  0.8270 -0.0950  11.00000  0.05    0.25
Q7    1   0.1228  0.7415  0.1380  11.00000  0.05    0.23
Q8    1   0.1146  0.8872 -0.1725  11.00000  0.05    0.23
Q9    1  -0.1997  0.9985 -0.0797  11.00000  0.05    0.23
Q10   1  -0.0223  0.8302  0.0531  11.00000  0.05    0.21
Q11   1  -0.0414  0.9677 -0.1876  11.00000  0.05    0.21
Q12   1   0.0544  0.6871  0.2157  11.00000  0.05    0.21
Q13   1  -0.0903  1.0901 -0.3029  11.00000  0.05    0.21
Q14   1   0.0794  0.9755 -0.2332  11.00000  0.05    0.21
Q15   1  -0.2017  0.6756  0.4017  11.00000  0.05    0.21
Q16   1  -0.0340  0.8601 -0.0307  11.00000  0.05    0.21
Q17   1   0.1476  0.7428  0.0467  11.00000  0.05    0.20
Q18   1   0.3993  0.6393  0.1555  11.00000  0.05    0.20
Q19   1   0.3791  0.8453 -0.2738  11.00000  0.05    0.20
Q20   1   0.2054  0.7697 -0.0267  11.00000  0.05    0.20

  REM The information below was added by Olex2.
  REM
  REM R1 = 0.0529 for 6835 Fo > 4sig(Fo) and 0.0844 for all 28132 data
  REM n/a parameters refined using n/a restraints
  REM Highest difference peak 0.45, deepest hole -0.53
  REM Mean Shift 0, Max Shift 0.000.

  REM +++ Tabular Listing of Refinement Information +++
  REM R1_all = 0.0844
  REM R1_gt = 0.0529
  REM wR_ref = 0.1422
  REM GOOF = 1.044
  REM Shift_max = 0.000
  REM Shift_mean = 0
  REM Reflections_all = 28132
  REM Reflections_gt = 6835
  REM Parameters = n/a
  REM Hole = -0.53
  REM Peak = 0.45
  REM Flack = n/a

  
;
_olex2_submission_special_instructions 'No special instructions were received'
